# Supplementary material for: Capturing nascent extracellular vesicles by metabolic glycan labeling-assisted microfluidics
Source: Nat Commun. 2023 Oct 17;14:6541. doi: 10.1038/s41467-023-42248-9 (PMC10582105; doi:10.1038/s41467-023-42248-9)
Supplement: Supplementary file 4 — Source Data [file 41467_2023_42248_MOESM4_ESM.xlsx]

## Sheet: Gating strategy
FACS parameters
	Voltage
FSC	350
SSC	200
FITC	400
APC	900
Target populations were distinguished from whole scatter via FSC-A × SSC-A gating.
	All events	P1	rate
IgG-APC	10000	7024	0.7024
CD63-APC	10000	7454	0.7454
FL intensity were analyzed via APC-A value.

## Sheet: Fig. 2d
X Intensity	w/o MGL	w/ MGL
0.4	0	0
0.463	0	0
0.536	0	0
0.621	0	0
0.719	0	0
0.833	0	0
0.965	0	0
1.117	0	0
1.294	0	0
1.499	0	0
1.736	0	0
2.01	0	0
2.328	0	0
2.696	0	0
3.122	0	0
3.615	0	0
4.187	0	0
4.849	0	0
5.615	0	0
6.503	0	0
7.531	0	0
8.721	0	0
10.1	0	0
11.696	0	0
13.545	0	0
15.686	0	0
18.166	0	0
21.037	0	0
24.363	0	0
28.214	0	0
32.674	0	0
37.84	0	0
43.821	0	0
50.748	0.163	0.174
58.771	1.373	1.338
68.061	3.582	3.388
78.82	6.299	5.846
91.28	8.928	8.189
105.709	10.964	10.004
122.42	12.091	11.051
141.772	12.198	11.261
164.183	11.362	10.699
190.137	9.792	9.527
220.194	7.776	7.954
255.002	5.623	6.201
295.312	3.617	4.469
341.995	1.978	2.924
396.058	0.834	1.68
458.666	0.206	0.793
531.172	0	0.264
615.139	0	0.036
712.379	0	0
824.992	0	0

## Sheet: Fig. 2e
	w/o MGL	w/ MGL
Zeta potential	-4.23	-4.38
	-4.02	-3.34
	-5.83	-5.69

## Sheet: Fig. 2h
Biological Processes	Number of Proteins
	w/ MGL	Overlay	w/o MGL
Signal transduction	283	252	255
Protein transport	165	142	151
Cell adhesion	162	142	146
Apoptotic process	155	132	134
Intracellular protein transport	139	130	132
Negative regulation of apoptotic process	145	127	133
Cell division	112	98	104
Cell migration	108	95	96
Translation	96	91	92
Vesicle-mediated transport	94	87	89

## Sheet: Fig. 2i
Cellular Components	Number of Proteins
	w/ MGL	Overlay	w/o MGL
Cytosol	1774	1560	1603
Cytoplasm	1455	1294	1334
Nucleus	1163	1044	1105
Extracellular exosome	1131	1034	1050
Plasma membrane	1149	968	981
Membrane	1075	964	1005
Nucleoplasm	918	829	874
Extracellular region	436	367	376
Focal adhesion	287	275	277
Golgi apparatus	307	274	282

## Sheet: Fig. 2j
Molecular Functions	Number of Proteins
	w/ MGL	Overlay	w/o MGL
Protein binding	2729	2393	2516
RNA binding	586	564	594
Identical protein binding	493	432	456
ATP binding	438	381	404
Cadherin binding	232	222	225
Protein homodimerization activity	198	172	176
Calcium ion binding	185	156	159
Protein kinase binding	151	136	140
GTP binding	143	134	137
Enzyme binding	137	125	129

## Sheet: Fig. 2k
	806 overlapping proteins		w/o MGL (Log 10)			w/ MGL (Log 10)
	Protein.Names	Genes	Sample 1	Sample 2	Sample 3	Sample 1	Sample 2	Sample 3
	K2C6A_HUMAN	KRT6A	6.04964	5.79926	5.82566	7.45548	7.45876	7.46574
	HLAC_HUMAN	HLA-C	5.41632	5.44077	5.27367	6.88377	6.90275	6.87745
	LEG7_HUMAN	LGALS7B	5.43703	5.38118	5.37493	6.4333	6.43788	6.44016
	SH3L3_HUMAN	SH3BGRL3	5.20958	5.22456	5.16408	6.22447	6.23228	6.2198
	K1C17_HUMAN	KRT17	6.3004	6.31947	6.31536	7.27428	7.27263	7.28009
	DRA_HUMAN	HLA-DRA	5.88525	6.00628	6.01555	6.91954	6.92723	6.9299
	CYTB_HUMAN	CSTB	4.95883	4.87869	5.12983	5.91051	5.95172	5.91824
	GBG5_HUMAN	GNG5	5.70998	5.63012	5.6692	6.58731	6.58647	6.60119
	IGHG1_HUMAN	IGHG1	5.92458	6.23384	5.49722	6.89042	6.90075	6.88289
	TSN6_HUMAN	TSPAN6	5.62841	5.73269	5.77009	6.61434	6.62346	6.62778
	DRB3_HUMAN	HLA-DRB3	6.34049	6.23957	6.46636	7.21786	7.2331	7.24226
	FPRP_HUMAN	PTGFRN	6.83458	6.85147	6.8695	7.70419	7.70035	7.71132
	CD47_HUMAN	CD47	6.08763	6.12184	6.04472	6.94739	6.92014	6.91606
	PPARD_HUMAN	PPARD	6.28549	6.04293	6.0131	6.96922	6.98356	6.95587
	SHSA4_HUMAN	SHISA4	5.17464	5.25424	5.28225	6.09264	6.08614	6.04229
	VP37C_HUMAN	VPS37C	5.48857	5.52482	5.4655	6.31148	6.29928	6.34012
	LIN7C_HUMAN	LIN7C	5.9732	5.98833	5.94446	6.77797	6.77213	6.78967
	STOM_HUMAN	STOM	6.29728	6.24672	6.27279	7.07011	7.04644	7.07074
	HSPB1_HUMAN	HSPB1	5.083	5.4493	5.48084	6.14467	6.15774	6.12987
	STX2_HUMAN	STX2	4.42913	4.50826	4.32979	5.19356	5.18425	5.21054
	TMED2_HUMAN	TMED2	5.38796	4.77888	4.87635	5.88171	5.87555	5.85189
	AT1B3_HUMAN	ATP1B3	7.06766	7.02574	6.96983	7.77218	7.77739	7.78289
	TIMP3_HUMAN	TIMP3	5.33103	5.26642	5.23074	6.0221	6.0021	6.03064
	VP37B_HUMAN	VPS37B	5.6444	5.53087	5.52141	6.30806	6.29805	6.30883
	EIF1_HUMAN	EIF1	4.82167	4.71768	4.78938	5.4414	5.53676	5.53902
	CHM1B_HUMAN	CHMP1B	5.36008	4.92408	5.39661	5.98618	5.98987	5.99181
	TX1B3_HUMAN	TAX1BP3	5.17355	5.2712	5.1267	5.87038	5.9174	5.89879
	SUSD5_HUMAN	SUSD5	4.5738	4.73697	4.82089	5.38786	5.44357	5.43116
	CD9_HUMAN	CD9	6.63611	6.61423	6.61266	7.31139	7.30393	7.33149
	ARF6_HUMAN	ARF6	5.18547	5.22749	5.21871	5.8899	5.93264	5.87998
	DIP2C_HUMAN	DIP2C	4.45976	4.24928	4.65491	5.16063	5.17726	5.17655
	S10A4_HUMAN	S100A4	5.77545	5.81831	5.74782	6.47243	6.46336	6.45569
	S10A2_HUMAN	S100A2	5.61598	5.51553	5.52243	6.22987	6.23887	6.2345
	CTND1_HUMAN	CTNND1	6.17148	6.21688	6.20602	6.88992	6.87461	6.87178
	TRI18_HUMAN	MID1	4.79015	4.6776	4.66844	5.38728	5.39415	5.39463
	LYN_HUMAN	LYN	5.31676	5.34342	5.23187	5.97987	5.96437	5.97962
	PLD2_HUMAN	PLD2	4.73225	4.70617	4.73914	5.35163	5.41218	5.41355
	GBB2_HUMAN	GNB2	6.75796	6.66494	6.54917	7.34518	7.33233	7.30157
	NFRKB_HUMAN	NFRKB	4.75173	4.81153	4.54861	5.39896	5.33772	5.38818
	DPB1_HUMAN	HLA-DPB1	5.46264	5.37475	5.51859	6.09469	6.11844	6.1254
	RALB_HUMAN	RALB	5.43923	5.53344	5.47917	6.12675	6.14123	6.13542
	CN37_HUMAN	CNP	6.2822	6.27022	6.25666	6.91247	6.90951	6.91261
	PEF1_HUMAN	PEF1	5.44272	5.55911	5.55855	6.16501	6.16719	6.16287
	XCT_HUMAN	SLC7A11	5.2289	5.38748	5.40046	6.02872	5.93728	5.98028
	STX4_HUMAN	STX4	5.84724	5.91183	5.92915	6.54755	6.52497	6.53244
	SLAI2_HUMAN	SLAIN2	6.16632	6.19125	6.17274	6.80973	6.82072	6.81053
	RADI_HUMAN	RDX	5.86137	5.79052	5.88309	6.47967	6.47568	6.48121
	NID1_HUMAN	NID1	5.81235	5.88179	5.79519	6.47016	6.45629	6.45339
	L2GL1_HUMAN	LLGL1	4.8782	5.15498	5.07814	5.67784	5.69601	5.66512
	STK24_HUMAN	STK24	5.05969	5.04927	5.04082	5.67274	5.68197	5.67011
	HS71L_HUMAN	HSPA1L	5.4947	5.46591	5.6117	6.14956	6.16192	6.14552
	SL7A1_HUMAN	SLC7A1	5.98164	5.89768	5.90529	6.55353	6.55649	6.54917
	RAB13_HUMAN	RAB13	6.1074	6.14614	6.11939	6.73018	6.75536	6.73944
	S10AB_HUMAN	S100A11	6.98959	6.78067	6.96808	7.54243	7.53794	7.53469
	CD151_HUMAN	CD151	6.41207	6.40026	6.35286	7.00417	7.02634	6.97364
	ITA4_HUMAN	ITGA4	6.33214	6.32942	6.30035	6.93216	6.92469	6.92627
	KIF23_HUMAN	KIF23	5.5898	5.51126	5.61196	6.19421	6.15865	6.18125
	S10AD_HUMAN	S100A13	6.06583	6.07988	6.05031	6.67953	6.66226	6.66888
	SERC3_HUMAN	SERINC3	5.97119	5.71587	5.8871	6.47386	6.47637	6.45449
	AFAM_HUMAN	AFM	4.64977	4.84838	4.45286	5.2922	5.27152	5.26875
	PDCD6_HUMAN	PDCD6	5.89999	5.9274	5.9668	6.54125	6.53064	6.51541
	PTPRG_HUMAN	PTPRG	4.87097	4.97162	5.02024	5.53927	5.55669	5.56093
	CALL5_HUMAN	CALML5	6.12814	6.16331	6.17988	6.74931	6.76273	6.72974
	TSN4_HUMAN	TSPAN4	6.15194	6.17528	6.19259	6.76189	6.76405	6.76377
	ATOX1_HUMAN	ATOX1	5.13523	5.06635	5.07474	5.68136	5.65811	5.69719
	M4K4_HUMAN	MAP4K4	5.5251	5.37962	5.49789	6.06692	6.05015	6.05133
	F234A_HUMAN	FAM234A	5.86883	5.92467	5.91897	6.48951	6.49493	6.47758
	SRC8_HUMAN	CTTN	5.4882	5.40573	5.53205	6.05266	6.04944	6.07026
	1433G_HUMAN	YWHAG	6.2771	6.35255	6.29298	6.88176	6.89055	6.88842
	PDC10_HUMAN	PDCD10	5.60295	5.6442	5.72547	6.22633	6.2482	6.23484
	MINK1_HUMAN	MINK1	5.10513	5.00933	5.1867	5.716	5.64947	5.6728
	SC5A3_HUMAN	SLC5A3	6.27806	6.31124	6.36127	6.90824	6.87894	6.88623
	ROBO1_HUMAN	ROBO1	4.75326	4.94799	4.99143	5.5	5.48184	5.4614
	FARP1_HUMAN	FARP1	5.4878	5.51817	5.59826	6.09912	6.10693	6.1087
	PHLA3_HUMAN	PHLDA3	5.26042	5.27861	5.18645	5.80388	5.81357	5.81512
	S10AG_HUMAN	S100A16	5.71687	5.69345	5.79533	6.29365	6.30702	6.30623
	SMUF1_HUMAN	SMURF1	5.33958	5.36689	5.38028	5.88943	5.94536	5.93797
	RS27A_HUMAN	RPS27A	7.17425	7.12947	7.17769	7.73672	7.72327	7.70772
	5NTD_HUMAN	NT5E	6.49156	6.52131	6.55687	7.07677	7.08767	7.0851
	PDC6I_HUMAN	PDCD6IP	6.76392	6.7391	6.7607	7.30497	7.32162	7.30333
	KRT81_HUMAN;KRT86_HUMAN	KRT81;KRT86	5.19969	5.37982	5.15158	5.81316	5.80727	5.8028
	NIBA1_HUMAN	NIBAN1	5.41728	5.45814	5.47451	5.9962	5.98071	6.01877
	CEIP2_HUMAN	CEMIP2	6.14947	6.18099	6.18471	6.71877	6.72044	6.716
	ITB3_HUMAN	ITGB3	5.96209	5.98408	5.97709	6.51306	6.52312	6.52363
	1433Z_HUMAN	YWHAZ	6.55862	6.59819	6.75767	7.1708	7.17769	7.19457
	FMNL3_HUMAN	FMNL3	5.12327	4.95511	5.04951	5.57517	5.58327	5.5841
	PACN3_HUMAN	PACSIN3	5.87935	5.88471	5.78437	6.38403	6.38617	6.38276
	DTX2_HUMAN	DTX2	4.69454	4.58345	4.50638	5.13172	5.12258	5.14699
	TRFM_HUMAN	MELTF	5.75504	5.76667	5.73195	6.28188	6.28282	6.28539
	S26A2_HUMAN	SLC26A2	6.54904	6.53399	6.72602	7.13017	7.15959	7.13134
	KCNN4_HUMAN	KCNN4	5.48908	5.45001	5.3698	5.97122	5.96362	5.96035
	CAN7_HUMAN	CAPN7	5.42257	5.55878	5.36934	5.98447	5.99631	5.9653
	RGAP1_HUMAN	RACGAP1	5.38525	5.42591	5.32686	5.89716	5.90517	5.90503
	CSPG4_HUMAN	CSPG4	6.72145	6.74159	6.80716	7.27801	7.27144	7.28076
	DESP_HUMAN	DSP	5.81908	5.73552	5.73275	6.2865	6.27526	6.27592
	CTNA1_HUMAN	CTNNA1	6.13295	6.11761	6.13614	6.64574	6.64121	6.64392
	GBG12_HUMAN	GNG12	6.73134	6.74203	6.71115	7.23265	7.2528	7.23877
	LAMA4_HUMAN	LAMA4	5.72539	5.7002	5.64174	6.21121	6.19097	6.20456
	SIAS_HUMAN	NANS	5.19246	5.41413	5.36295	5.86511	5.81987	5.8335
	CA226_HUMAN	C1orf226	5.259	5.27317	5.29932	5.75668	5.80925	5.78285
	TM9S2_HUMAN	TM9SF2	5.74509	5.655	5.75041	6.23004	6.25577	6.18086
	NECT3_HUMAN	NECTIN3	5.30122	4.82122	5.13181	5.61915	5.61681	5.65581
	ITA1_HUMAN	ITGA1	5.52883	5.62973	5.56601	6.09587	6.07544	6.07079
	EMB_HUMAN	EMB	5.36185	5.50002	5.48194	5.92807	5.96879	5.96822
	CAPG_HUMAN	CAPG	5.61383	5.52549	5.42805	6.0251	6.06063	6.00652
	SORCN_HUMAN	SRI	6.22037	6.19692	6.1494	6.69528	6.6877	6.68988
	ZDHC5_HUMAN	ZDHHC5	5.90222	5.91294	5.92579	6.41562	6.40817	6.41714
	ITIH2_HUMAN	ITIH2	6.3967	6.42505	6.64056	7.02692	6.99093	6.98107
	TRFE_HUMAN	TF	5.93255	5.91064	5.81244	6.3959	6.40581	6.34899
	CTNB1_HUMAN	CTNNB1	6.09412	6.09485	6.07305	6.57681	6.58093	6.59072
	CHM4B_HUMAN	CHMP4B	6.26111	6.21804	6.22526	6.73744	6.73142	6.71978
	SC6A8_HUMAN	SLC6A8	5.61162	5.53114	5.73192	6.12538	6.11233	6.1427
	ZCCHV_HUMAN	ZC3HAV1	5.28367	5.34951	5.35487	5.81636	5.83289	5.82444
	NUBP2_HUMAN	NUBP2	5.07205	4.90553	5.25697	5.62332	5.60214	5.55858
	GIPC1_HUMAN	GIPC1	6.0173	6.03261	6.00915	6.50855	6.5061	6.51924
	NTF2_HUMAN	NUTF2	5.14854	5.27426	5.43264	5.76103	5.78792	5.81833
	RASN_HUMAN	NRAS	6.18555	6.21372	6.18373	6.69263	6.68122	6.6765
	VPS4B_HUMAN	VPS4B	5.92959	5.96881	5.97536	6.44328	6.44744	6.44856
	GNA11_HUMAN	GNA11	6.13911	6.13388	6.15631	6.64696	6.63406	6.61191
	PCBP1_HUMAN	PCBP1	6.26462	6.11159	6.22998	6.68368	6.68612	6.70775
	CADM4_HUMAN	CADM4	5.699	5.74326	5.62655	6.17515	6.18251	6.17094
	LFA3_HUMAN	CD58	6.12245	6.12829	6.1266	6.60991	6.60321	6.61558
	ABR_HUMAN	ABR	5.49737	5.53331	5.40653	5.97162	5.96431	5.9622
	1433E_HUMAN	YWHAE	6.35578	6.42009	6.39642	6.87627	6.87498	6.87067
	IGSF8_HUMAN	IGSF8	6.72914	6.76433	6.74213	7.20406	7.2349	7.24009
	RASK_HUMAN	KRAS	5.49625	5.47473	5.45849	5.94051	5.95691	5.97246
	UBTD1_HUMAN	UBTD1	5.64107	5.69362	5.75627	6.17363	6.18901	6.16803
	PHP14_HUMAN	PHPT1	5.06381	4.96389	4.8312	5.45639	5.48658	5.37013
	PP1R7_HUMAN	PPP1R7	4.2142	4.56713	4.41439	4.86853	4.92713	4.8924
	EGLN_HUMAN	ENG	6.09313	6.1162	6.11538	6.57558	6.57745	6.59516
	ANLN_HUMAN	ANLN	5.3246	5.2025	5.15321	5.7133	5.71057	5.69632
	ERBB2_HUMAN	ERBB2	4.91364	4.86102	4.94327	5.40678	5.35251	5.38235
	DNJA2_HUMAN	DNAJA2	5.79852	5.84077	5.77181	6.29282	6.27586	6.26513
	ATG3_HUMAN	ATG3	4.95799	5.06174	4.88125	5.4542	5.43935	5.446
	VPS28_HUMAN	VPS28	6.10924	6.1427	6.097	6.58765	6.58429	6.59368
	TS101_HUMAN	TSG101	6.18416	6.17814	6.15681	6.64131	6.6405	6.64977
	DCNL3_HUMAN	DCUN1D3	5.39912	5.39015	5.16908	5.7863	5.80801	5.80798
	GTR3_HUMAN	SLC2A3	6.54936	6.56221	6.53133	7.02151	7.00662	7.01524
	MRP_HUMAN	MARCKSL1	6.58577	6.66868	6.60252	7.10376	7.07199	7.08014
	SATT_HUMAN	SLC1A4	6.39596	6.36754	6.35224	6.82919	6.84071	6.84022
	SNTB1_HUMAN	SNTB1	4.91404	4.97817	5.25505	5.59017	5.49236	5.52247
	TGFA_HUMAN	TGFA	5.59532	5.5716	5.52921	6.03752	6.03495	6.00579
	NIBA2_HUMAN	NIBAN2	5.93273	5.94994	5.90987	6.38293	6.3944	6.39067
	SMAGP_HUMAN	SMAGP	5.42938	5.39984	5.34096	5.84356	5.84385	5.85992
	RHOG_HUMAN	RHOG	6.00864	6.0373	6.02888	6.47536	6.4864	6.48366
	MISSL_HUMAN	MAPK1IP1L	5.7794	5.86307	5.83904	6.29755	6.25897	6.29799
	MITD1_HUMAN	MITD1	5.48712	5.42577	5.52546	5.92752	5.94442	5.93901
	SCRIB_HUMAN	SCRIB	5.68472	5.73961	5.69839	6.15916	6.16022	6.16511
	BAIP2_HUMAN	BAIAP2	5.01147	4.90269	4.88613	5.39476	5.37913	5.39703
	LIPB1_HUMAN	PPFIBP1	5.60397	5.64377	5.687	6.09771	6.10108	6.09814
	TMEDA_HUMAN	TMED10	5.56546	5.20478	5.14258	5.79618	5.79631	5.80251
	CD63_HUMAN	CD63	5.90795	5.91799	5.89583	6.36523	6.34683	6.36273
	NEUM_HUMAN	GAP43	5.15581	5.08584	5.10372	5.55622	5.57873	5.56285
	PA1B2_HUMAN	PAFAH1B2	5.63975	5.75321	5.69134	6.12829	6.15569	6.15407
	TRIP6_HUMAN	TRIP6	5.19942	5.02248	5.22643	5.60738	5.60745	5.60633
	MFGM_HUMAN	MFGE8	6.04386	6.02566	6.0507	6.4758	6.48914	6.49831
	LEG1_HUMAN	LGALS1	6.52023	6.53697	6.54931	6.98301	6.97565	6.98748
	PLS3_HUMAN	PLSCR3	5.99776	6.0746	5.9963	6.46044	6.45839	6.4927
	UTRN_HUMAN	UTRN	5.52213	5.48593	5.48198	5.94666	5.93188	5.94032
	MOES_HUMAN	MSN	6.9698	6.95196	6.98876	7.40924	7.41641	7.41275
	ANXA7_HUMAN	ANXA7	6.01276	6.03486	6.07497	6.46717	6.48347	6.49996
	RHG17_HUMAN	ARHGAP17	5.09694	4.91439	5.035	5.46361	5.46556	5.45942
	E41L2_HUMAN	EPB41L2	6.30733	6.28494	6.285	6.73749	6.72792	6.73491
	KIF1B_HUMAN	KIF1B	5.49798	5.65331	5.65032	6.03184	6.04428	6.06266
	CD109_HUMAN	CD109	5.80854	5.80981	5.90352	6.28657	6.27934	6.27953
	1433B_HUMAN	YWHAB	6.42988	6.48686	6.48656	6.91392	6.90403	6.90111
	T4S1_HUMAN	TM4SF1	4.54338	4.6129	4.66275	5.05858	5.06636	5.00898
	STML3_HUMAN	STOML3	6.13761	6.10845	6.11271	6.55719	6.55335	6.55766
	UPAR_HUMAN	PLAUR	6.96706	6.91888	6.92406	7.36916	7.37495	7.37548
	S1PR2_HUMAN	S1PR2	5.33337	5.31905	5.28519	5.75564	5.69563	5.78759
	CPNE3_HUMAN	CPNE3	6.02505	6.0369	6.03983	6.46275	6.4634	6.4776
	RASA3_HUMAN	RASA3	5.34041	5.36083	5.34906	5.7848	5.7663	5.79816
	CCD50_HUMAN	CCDC50	5.50721	5.51323	5.51837	5.94824	5.94794	5.93818
	ITB4_HUMAN	ITGB4	6.17179	6.17226	6.15027	6.60056	6.59414	6.594
	PI51A_HUMAN	PIP5K1A	5.28172	5.24387	5.20453	5.68203	5.67381	5.66466
	HBA_HUMAN	HBA2	6.58413	6.60569	6.66619	7.04385	7.0495	7.05275
	RD23B_HUMAN	RAD23B	5.777	6.06766	5.93991	6.37168	6.36609	6.37681
	GNAI1_HUMAN	GNAI1	5.97064	5.81215	5.94723	6.34041	6.35499	6.32921
	TSN31_HUMAN	TSPAN31	5.25176	5.29342	5.30278	5.70393	5.6994	5.72241
	GNAQ_HUMAN	GNAQ	5.96741	5.97569	5.96199	6.39804	6.38972	6.39344
	1433F_HUMAN	YWHAH	5.80845	5.81959	5.8103	6.22686	6.23753	6.24327
	S12A2_HUMAN	SLC12A2	5.40332	5.41685	5.32162	5.7954	5.80965	5.81167
	MYO1C_HUMAN	MYO1C	6.29992	6.30559	6.30899	6.72535	6.72678	6.73035
	LUM_HUMAN	LUM	5.57554	5.52274	5.49964	5.97374	5.94939	5.94085
	STON2_HUMAN	STON2	5.16686	5.15398	5.02419	5.61355	5.51627	5.47568
	BROX_HUMAN	BROX	5.68475	5.88025	5.6439	6.1534	6.17245	6.17812
	K2C5_HUMAN	KRT5	6.8157	6.82604	6.8322	7.248	7.24197	7.24058
	STK10_HUMAN	STK10	5.62196	5.51109	5.55889	5.98546	5.98222	5.9855
	CHM2A_HUMAN	CHMP2A	6.31416	6.36244	6.32375	6.74375	6.76771	6.74128
	GAPR1_HUMAN	GLIPR2	5.05027	4.95777	5.07076	5.45043	5.44099	5.4449
	IF5A1_HUMAN	EIF5A	6.4641	6.36492	6.46334	6.84387	6.85954	6.8451
	CAD19_HUMAN	CDH19	4.79963	4.81595	4.88803	5.26374	5.24314	5.24807
	TSN3_HUMAN	TSPAN3	6.04817	5.96765	6.09369	6.44137	6.3888	6.52373
	AGFG1_HUMAN	AGFG1	5.08332	5.09943	5.04252	5.4797	5.46971	5.51806
	SVIP_HUMAN	SVIP	5.27634	5.23448	5.31134	5.64057	5.68692	5.73353
	VPS4A_HUMAN	VPS4A	5.91886	5.94779	5.98258	6.37821	6.35432	6.35903
	THIO_HUMAN	TXN	6.40376	6.39009	6.38655	6.81413	6.8068	6.79948
	FABP5_HUMAN	FABP5	5.93361	5.9973	6.14853	6.44841	6.44162	6.45623
	CD82_HUMAN	CD82	6.30991	6.44074	6.36442	6.78775	6.77961	6.79267
	MPZL1_HUMAN	MPZL1	6.35597	6.37114	6.41969	6.79552	6.78686	6.79543
	FZD1_HUMAN	FZD1	5.34772	5.32157	5.26962	5.74568	5.71028	5.71001
	GNAI3_HUMAN	GNAI3	6.71414	6.68974	6.72481	7.12492	7.10499	7.11864
	CAB39_HUMAN	CAB39	5.2066	5.19675	5.13629	5.57695	5.60122	5.57495
	PTPRJ_HUMAN	PTPRJ	5.4546	5.41306	5.34107	5.82112	5.79393	5.80856
	EPS8_HUMAN	EPS8	5.3916	5.33151	5.4368	5.78797	5.79243	5.78664
	GOG7B_HUMAN	GOLGA7B	5.5447	5.81719	5.4323	6.03793	6.01624	6.03214
	CNDP2_HUMAN	CNDP2	5.7866	5.52331	5.4865	6.02294	6.01384	6.01644
	DPM3_HUMAN	DPM3	4.84037	4.85267	4.75553	5.21318	5.21377	5.21733
	RB22A_HUMAN	RAB22A	5.54409	5.52002	5.54179	5.91035	5.95941	5.92416
	OTU7B_HUMAN	OTUD7B	5.00077	5.14809	5.10492	5.47624	5.50156	5.47718
	AMPN_HUMAN	ANPEP	7.20005	7.11403	7.11447	7.53798	7.53914	7.54397
	SNAG_HUMAN	NAPG	5.35359	5.52415	5.5663	5.89289	5.88295	5.87394
	CHMP6_HUMAN	CHMP6	5.62021	5.66363	5.59683	6.01202	6.01628	6.03261
	UBTD2_HUMAN	UBTD2	5.24395	5.28312	5.21218	5.64568	5.63955	5.6325
	CTL1_HUMAN	SLC44A1	6.03755	5.98285	5.99886	6.40487	6.39483	6.39488
	TTYH3_HUMAN	TTYH3	6.51036	6.47204	6.4868	6.87814	6.88655	6.87873
	LAMB1_HUMAN	LAMB1	6.23883	6.21225	6.24064	6.62621	6.61253	6.62336
	CO4A_HUMAN	C4A	5.5783	5.61223	5.67265	5.92883	6.14072	5.93273
	UT1_HUMAN	SLC14A1	5.61176	5.49794	5.66459	6.00104	5.98839	5.96826
	LV208_HUMAN;LV211_HUMAN	IGLV2-11;IGLV2-8	4.58405	4.68194	4.73978	5.0115	5.08111	5.09047
	C2D1B_HUMAN	CC2D1B	5.71774	5.72813	5.69556	6.09706	6.10141	6.10788
	SDC2_HUMAN	SDC2	5.40891	5.43228	5.38682	5.79685	5.80318	5.791
	CRK_HUMAN	CRK	5.2342	5.35444	5.32319	5.67626	5.71398	5.68668
	CYBR1_HUMAN	CYBRD1	5.81792	5.75675	5.77744	6.16315	6.18013	6.16669
	ABRX2_HUMAN	ABRAXAS2	4.82094	4.81203	4.82695	5.20183	5.22616	5.18126
	SO3A1_HUMAN	SLCO3A1	5.19226	5.1431	5.20916	5.60281	5.55682	5.53312
	I13R2_HUMAN	IL13RA2	6.50787	6.51551	6.53005	6.89908	6.89586	6.90711
	AAAT_HUMAN	SLC1A5	7.21635	7.29288	7.40124	7.70681	7.68505	7.68105
	PCDH1_HUMAN	PCDH1	5.55697	5.41564	5.63777	5.94592	5.89636	5.92858
	AGRL2_HUMAN	ADGRL2	5.40577	5.39527	5.41269	5.79166	5.77393	5.78134
	SCAM3_HUMAN	SCAMP3	5.82766	5.76834	5.94221	6.23519	6.21105	6.23792
	RL14_HUMAN	RPL14	5.90039	5.81462	5.75774	6.21532	6.19581	6.20062
	LG3BP_HUMAN	LGALS3BP	7.73753	7.71885	7.75763	8.11413	8.1169	8.10796
	DIP2B_HUMAN	DIP2B	6.34528	6.35583	6.31753	6.71908	6.7147	6.70612
	PCAT1_HUMAN	LPCAT1	4.94348	4.95339	5.08286	5.38088	5.37822	5.35432
	PCDGK_HUMAN	PCDHGC3	5.15621	5.26341	5.39258	5.65447	5.6419	5.66562
	AP2M1_HUMAN	AP2M1	5.92402	5.89776	5.96713	6.28547	6.31694	6.30482
	RD23A_HUMAN	RAD23A	5.5143	5.65181	5.52564	5.94791	5.93083	5.94074
	K0040_HUMAN	KIAA0040	5.14578	5.35584	5.29852	5.65626	5.61878	5.66316
	XRP2_HUMAN	RP2	5.3964	5.4	5.43052	5.78002	5.77169	5.78542
	SNAA_HUMAN	NAPA	6.04895	6.05267	6.04607	6.40712	6.42421	6.42309
	MASP1_HUMAN	MASP1	5.28374	5.24451	4.89222	5.49722	5.54454	5.57493
	PGRP2_HUMAN	PGLYRP2	5.05237	5.13411	4.99085	5.42827	5.45122	5.41042
	SLK_HUMAN	SLK	5.54537	5.57441	5.5374	5.90517	5.92536	5.9271
	TAOK1_HUMAN	TAOK1	5.36533	5.38567	5.43488	5.76584	5.73824	5.778
	S10A6_HUMAN	S100A6	7.49993	7.50022	7.49633	7.86003	7.87393	7.85376
	LAMC1_HUMAN	LAMC1	6.67698	6.73499	6.71727	7.08155	7.07108	7.06807
	FMNL2_HUMAN	FMNL2	5.91112	5.95581	5.85027	6.27333	6.27285	6.26419
	TSN14_HUMAN	TSPAN14	6.53838	6.55607	6.60851	6.95452	6.90885	6.92293
	IKKE_HUMAN	IKBKE	5.69445	5.74618	5.69138	6.06672	6.06743	6.08116
	L1CAM_HUMAN	L1CAM	5.63403	5.65363	5.61393	5.99669	5.99144	5.99376
	VASP_HUMAN	VASP	5.54272	5.55403	5.60416	5.93492	5.90517	5.94049
	IMDH2_HUMAN	IMPDH2	6.0089	6.01807	6.03441	6.39749	6.36661	6.36818
	ZNT7_HUMAN	SLC30A7	5.74165	5.70683	5.70291	6.08312	6.06022	6.07972
	GNA13_HUMAN	GNA13	6.99177	6.95925	6.89059	7.30506	7.30168	7.31067
	TMM33_HUMAN	TMEM33	5.24139	5.22022	5.25071	5.57169	5.59252	5.61182
	STRA6_HUMAN	STRA6	6.05013	6.03578	6.0259	6.40148	6.382	6.3924
	DDAH1_HUMAN	DDAH1	5.23791	5.24323	5.24377	5.59857	5.59943	5.59057
	AT1A1_HUMAN	ATP1A1	7.43931	7.43603	7.44174	7.78498	7.80084	7.79382
	MOT10_HUMAN	SLC16A10	4.80742	4.90711	4.86393	5.2489	5.17965	5.20991
	RFTN1_HUMAN	RFTN1	5.82867	5.84424	5.78697	6.16046	6.17049	6.18619
	SDCB1_HUMAN	SDCBP	7.28314	7.28778	7.28655	7.64163	7.63755	7.62838
	SRC_HUMAN	SRC	6.16335	6.186	6.0478	6.48975	6.49278	6.47286
	TSN9_HUMAN	TSPAN9	5.18661	5.30361	5.2434	5.65391	5.55928	5.56715
	MILK1_HUMAN	MICALL1	5.26459	5.3195	5.22069	5.59394	5.61083	5.6445
	S12A7_HUMAN	SLC12A7	5.57542	5.53768	5.58991	5.91406	5.87073	5.9515
	HOME3_HUMAN	HOMER3	4.75156	4.85109	4.6614	5.1192	5.08757	5.11022
	RAB34_HUMAN	RAB34	5.77708	5.94345	6.02549	6.26041	6.27297	6.27903
	PALS2_HUMAN	PALS2	5.92479	5.9054	5.92268	6.25228	6.27372	6.2576
	CSKP_HUMAN	CASK	5.53966	5.49199	5.50235	5.86429	5.84345	5.85717
	RS12_HUMAN	RPS12	5.77638	6.04078	5.55622	6.17783	6.16073	6.19599
	PDIA1_HUMAN	P4HB	5.53481	5.5403	5.5558	5.88613	5.87314	5.89358
	DBNL_HUMAN	DBNL	5.32883	5.45761	5.47775	5.7776	5.75406	5.76687
	CD99_HUMAN	CD99	5.44292	5.45016	5.4398	5.79822	5.78454	5.76825
	ZO2_HUMAN	TJP2	5.27664	5.22519	5.25891	5.57879	5.60509	5.59561
	CLIC4_HUMAN	CLIC4	6.15295	6.18426	6.18921	6.51167	6.50432	6.52651
	H2B1C_HUMAN;H2B1D_HUMAN;H2B1H_HUMAN;H2B1K_HUMAN;H2B1L_HUMAN;H2B1M_HUMAN;H2B1N_HUMAN;H2B2F_HUMAN;H2BFS_HUMAN	H2BC10;H2BC12;H2BC12L;H2BC13;H2BC14;H2BC15;H2BC18;H2BC5;H2BC9	7.04878	6.93783	6.88262	7.35811	7.27288	7.26179
	CADH2_HUMAN	CDH2	6.19691	6.21696	6.25354	6.58147	6.53406	6.56557
	ERLN2_HUMAN	ERLIN2	5.21646	5.23055	5.23837	5.5417	5.57104	5.58336
	S23A2_HUMAN	SLC23A2	5.56004	5.59127	5.60244	5.91142	5.92491	5.92843
	NGAP_HUMAN	RASAL2	4.93263	5.0955	4.92886	5.33002	5.31516	5.34245
	MB12A_HUMAN	MVB12A	5.56323	5.69176	5.66711	5.94952	5.99286	5.9972
	EXOC2_HUMAN	EXOC2	5.22533	4.90691	4.53543	5.30506	5.29532	5.3182
	SRGP2_HUMAN	SRGAP2	5.60851	5.7166	5.63153	5.99368	5.98624	5.97758
	DTNA_HUMAN	DTNA	5.24149	5.2265	5.24123	5.57425	5.56479	5.55817
	CH10_HUMAN	HSPE1	5.59542	5.62875	5.58311	5.93301	5.92154	5.93991
	EI2BA_HUMAN	EIF2B1	5.05999	5.17374	5.19631	5.47838	5.50015	5.44674
	EHD4_HUMAN	EHD4	6.25215	6.30462	6.22316	6.58539	6.58397	6.59771
	NEXN_HUMAN	NEXN	5.56942	5.58847	5.54334	5.89701	5.89537	5.88931
	OSB10_HUMAN	OSBPL10	4.6679	4.67467	4.63258	4.9986	4.98842	4.96753
	K1C16_HUMAN	KRT16	6.10667	6.09079	6.10001	6.42325	6.42211	6.42872
	CASP3_HUMAN	CASP3	5.25951	5.2299	5.23982	5.57436	5.5589	5.57267
	SEP11_HUMAN	SEPTIN11	5.4856	5.48217	5.55861	5.84433	5.82211	5.84006
	ADA17_HUMAN	ADAM17	5.36477	5.23189	5.30013	5.62111	5.62347	5.63634
	SPART_HUMAN	SPART	5.0872	5.2754	5.32131	5.53438	5.54892	5.59983
	ACTB_HUMAN	ACTB	7.98809	7.83889	7.83076	8.21321	8.20897	8.22156
	STXB3_HUMAN	STXBP3	6.09988	6.09563	6.0366	6.3899	6.40475	6.40703
	ERBIN_HUMAN	ERBIN	5.66341	5.68117	5.69449	6.0189	5.98579	6.00116
	WDR1_HUMAN	WDR1	6.02939	5.9939	6.08584	6.37102	6.35056	6.35707
	EPN1_HUMAN	EPN1	5.52316	5.58106	5.51192	5.85491	5.86404	5.86415
	RAP2C_HUMAN	RAP2C	5.38016	5.26926	5.65262	5.75925	5.76379	5.8319
	DOPD_HUMAN	DDT	5.53983	5.61187	5.57846	5.89417	5.89964	5.90288
	PHAR4_HUMAN	PHACTR4	5.62804	5.44332	5.47415	5.85389	5.81379	5.86273
	CAPON_HUMAN	NOS1AP	5.42166	5.53736	5.49728	5.8048	5.8041	5.81718
	ANX11_HUMAN	ANXA11	6.11403	6.14206	6.17094	6.46813	6.46169	6.45683
	LIPA1_HUMAN	PPFIA1	5.28129	5.31403	5.31563	5.62872	5.60173	5.63686
	NRP1_HUMAN	NRP1	5.96078	5.98441	6.00698	6.29309	6.29698	6.31808
	EVA1B_HUMAN	EVA1B	6.043	6.07836	6.09271	6.40813	6.37307	6.38415
	ENAH_HUMAN	ENAH	5.60783	5.63901	5.71479	5.98087	5.96899	5.96889
	GNAI2_HUMAN	GNAI2	7.1504	7.15426	7.1456	7.47459	7.46662	7.45897
	HEBP1_HUMAN	HEBP1	5.24794	5.36296	5.38165	5.65735	5.64273	5.65116
	PRDX5_HUMAN	PRDX5	5.74806	5.82566	5.80877	6.09634	6.12025	6.11301
	GBB1_HUMAN	GNB1	6.76932	6.52245	6.37507	6.90363	6.8869	6.90848
	TIPRL_HUMAN	TIPRL	5.36059	5.36514	5.32208	5.67125	5.65124	5.6626
	SLPI_HUMAN	SLPI	5.30171	5.25924	5.24197	5.58156	5.55663	5.60145
	SCYL2_HUMAN	SCYL2	4.60579	4.89	4.84526	5.14629	5.05482	5.12006
	YES_HUMAN	YES1	5.83689	5.8121	5.82885	6.13389	6.13686	6.14178
	LHPL2_HUMAN	LHFPL2	5.68911	5.66678	5.63939	5.98372	5.9737	5.97218
	TB10B_HUMAN	TBC1D10B	5.40604	5.37897	5.39145	5.71232	5.69195	5.69794
	GNAO_HUMAN	GNAO1	6.10475	6.09178	6.16858	6.43744	6.41892	6.43624
	SRPX_HUMAN	SRPX	6.10666	5.93474	6.00153	6.34497	6.32225	6.31408
	CBPA4_HUMAN	CPA4	5.41831	5.43259	5.31046	5.6893	5.70472	5.69815
	TMED7_HUMAN	TMED7	5.40075	4.99322	5.18921	5.54278	5.5251	5.52736
	MARK2_HUMAN	MARK2	5.45995	5.42597	5.48674	5.76917	5.75709	5.76466
	RAB1A_HUMAN	RAB1A	6.82685	6.64102	6.75118	7.04373	7.0575	7.04983
	EPHA2_HUMAN	EPHA2	6.79886	6.83387	6.79884	7.11116	7.11552	7.11536
	DLG1_HUMAN	DLG1	6.19149	6.29071	6.26381	6.54491	6.56441	6.55031
	RALA_HUMAN	RALA	6.66118	6.62541	6.55282	6.9277	6.91543	6.90796
	SPAG1_HUMAN	SPAG1	5.40305	5.43602	5.47106	5.74656	5.74236	5.72821
	NHS_HUMAN	NHS	5.39607	5.40969	5.3471	5.69168	5.68305	5.68289
	HSP7C_HUMAN	HSPA8	7.25557	7.24388	7.25181	7.55143	7.54915	7.55125
	ARF4_HUMAN	ARF4	6.34206	6.40558	6.39619	6.67268	6.6976	6.67072
	CC175_HUMAN	CCDC175	6.11223	6.12415	6.10909	6.41432	6.412	6.4101
	WNT5A_HUMAN	WNT5A	6.01833	6.12307	6.25974	6.42356	6.45781	6.44239
	CD276_HUMAN	CD276	5.79781	5.81469	5.84163	6.1339	6.11574	6.08906
	CHM2B_HUMAN	CHMP2B	6.01621	5.99103	5.99419	6.29258	6.29596	6.29749
	EIF3M_HUMAN	EIF3M	5.62509	5.57064	5.67826	5.88587	5.90687	5.96739
	ARF1_HUMAN;ARF3_HUMAN	ARF1;ARF3	6.94564	6.94878	6.95564	7.2615	7.2396	7.22947
	E41L1_HUMAN	EPB41L1	5.6722	5.54028	5.73114	5.97133	5.93391	5.93748
	S39A6_HUMAN	SLC39A6	5.38305	5.36173	5.41062	5.68572	5.68065	5.66791
	S39AE_HUMAN	SLC39A14	6.39094	6.37515	6.3751	6.69567	6.66331	6.65895
	PFD2_HUMAN	PFDN2	5.77784	5.78391	5.71999	6.07159	6.03364	6.05573
	CHMP5_HUMAN	CHMP5	6.21077	6.21708	6.30596	6.55249	6.51253	6.54979
	VTDB_HUMAN	GC	6.62412	6.65469	6.74111	6.95053	6.98572	6.96659
	AIDA_HUMAN	AIDA	5.13826	5.36746	5.39699	5.57869	5.63717	5.60219
	IRS2_HUMAN	IRS2	5.26197	5.42562	5.24706	5.6037	5.60562	5.62162
	PACN2_HUMAN	PACSIN2	5.48778	5.49065	5.5286	5.79292	5.80309	5.78097
	4F2_HUMAN	SLC3A2	7.49498	7.51948	7.51065	7.80396	7.79885	7.79061
	SO4A1_HUMAN	SLCO4A1	5.88226	5.98319	5.96159	6.22924	6.23288	6.23865
	PLXB2_HUMAN	PLXNB2	6.12886	6.10789	6.10973	6.40451	6.39933	6.40927
	TNAP2_HUMAN	TNFAIP2	5.34771	5.33584	5.03214	5.52288	5.56176	5.56148
	PLCB3_HUMAN	PLCB3	5.134	5.19876	5.13767	5.43897	5.45939	5.43525
	PPR18_HUMAN	PPP1R18	5.34974	5.264	5.29777	5.5916	5.57171	5.61007
	KIRR1_HUMAN	KIRREL1	5.88613	5.8807	5.93565	6.19446	6.18266	6.1825
	ACSL4_HUMAN	ACSL4	5.78428	5.55297	5.56697	5.91251	5.91579	5.96771
	DCBD2_HUMAN	DCBLD2	5.79795	5.76306	5.80471	6.07799	6.07053	6.07119
	S20A1_HUMAN	SLC20A1	6.16799	6.16081	6.08894	6.42965	6.42281	6.42216
	PGBM_HUMAN	HSPG2	6.13615	6.14964	6.12773	6.41218	6.42878	6.42331
	EZRI_HUMAN	EZR	6.50162	6.49525	6.50651	6.79026	6.78375	6.77972
	EGFR_HUMAN	EGFR	5.92354	5.9034	5.92816	6.20314	6.1989	6.20206
	TWF2_HUMAN	TWF2	5.65997	5.50105	5.84945	5.97457	5.98542	5.96344
	RRAS2_HUMAN	RRAS2	6.37141	6.2946	6.33711	6.62106	6.61599	6.61163
	NHRF1_HUMAN	SLC9A3R1	5.90608	5.89445	5.87993	6.17778	6.17004	6.17416
	SEPT2_HUMAN	SEPTIN2	5.6085	5.61637	5.62716	5.88104	5.91261	5.89872
	DSG2_HUMAN	DSG2	5.93993	6.08373	6.03496	6.30667	6.29536	6.30785
	EH1L1_HUMAN	EHBP1L1	5.20532	5.12573	5.1558	5.44024	5.433	5.4543
	CALX_HUMAN	CANX	5.64263	5.67641	5.60346	5.91482	5.92519	5.92145
	PLS1_HUMAN	PLSCR1	5.5614	5.61516	5.55648	5.86217	5.87511	5.83143
	ACTN4_HUMAN	ACTN4	6.63773	6.58826	6.59162	6.89328	6.88563	6.87361
	IMA1_HUMAN	KPNA2	5.35292	5.39604	5.26351	5.60428	5.62643	5.62419
	KIF2A_HUMAN	KIF2A	5.29769	5.26737	5.25304	5.53772	5.56192	5.55064
	FAT1_HUMAN	FAT1	5.66351	5.67051	5.66299	5.94334	5.95319	5.92926
	AT2B4_HUMAN	ATP2B4	5.89417	5.89801	5.92521	6.17883	6.18408	6.17991
	RHG18_HUMAN	ARHGAP18	5.20039	5.18548	5.20048	5.47358	5.46683	5.46541
	RELL1_HUMAN	RELL1	5.37849	5.39652	5.3536	5.65663	5.63085	5.65755
	PRIO_HUMAN	PRNP	5.27405	5.26706	5.23417	5.51898	5.53557	5.53708
	STXB1_HUMAN	STXBP1	5.52402	5.50196	5.51919	5.78324	5.78754	5.78794
	TMEM9_HUMAN	TMEM9	5.01313	4.97433	4.94175	5.23918	5.23357	5.26914
	T132A_HUMAN	TMEM132A	5.56635	5.57937	5.47351	5.8137	5.82379	5.79926
	FSCN1_HUMAN	FSCN1	6.24899	6.20721	6.24578	6.51084	6.5018	6.49924
	ITAV_HUMAN	ITGAV	6.53529	6.55815	6.52435	6.81547	6.79965	6.81048
	E41L3_HUMAN	EPB41L3	5.75047	5.68319	5.60952	5.95682	5.94941	5.95504
	IST1_HUMAN	IST1	6.05063	6.06544	6.06174	6.33664	6.31639	6.32845
	PRSR2_HUMAN	PROSER2	5.06714	5.06164	5.01286	5.30392	5.34189	5.29757
	UB2D2_HUMAN;UB2D3_HUMAN	UBE2D2;UBE2D3	5.98366	5.9538	5.92043	6.25221	6.19845	6.20774
	SNP23_HUMAN	SNAP23	6.2218	6.22712	6.22775	6.47986	6.5043	6.48996
	RAP2B_HUMAN	RAP2B	6.29123	6.27509	6.2704	6.5564	6.55387	6.52259
	NECT2_HUMAN	NECTIN2	6.1281	6.11475	6.13656	6.3949	6.39105	6.38711
	GNAS1_HUMAN;GNAS2_HUMAN	GNAS	6.69093	6.69276	6.70285	6.95574	6.96246	6.95915
	ALDOB_HUMAN	ALDOB	5.25208	5.29101	5.26756	5.56213	5.51698	5.52093
	AL1A3_HUMAN	ALDH1A3	5.97364	5.90876	5.9333	6.20471	6.20477	6.19827
	GULP1_HUMAN	GULP1	5.62825	5.62307	5.55577	5.85957	5.86641	5.87353
	DLGP4_HUMAN	DLGAP4	5.31044	5.3894	5.37121	5.60028	5.62498	5.63699
	HS71A_HUMAN;HS71B_HUMAN	HSPA1A;HSPA1B	6.57879	6.55206	6.57036	6.83025	6.83082	6.82824
	EPS15_HUMAN	EPS15	5.39202	5.40973	5.42761	5.67542	5.66894	5.6722
	CATD_HUMAN	CTSD	5.74542	5.70303	5.71164	5.99936	5.96838	5.97841
	SEM3B_HUMAN	SEMA3B	5.53619	5.53533	5.51219	5.79779	5.79016	5.78037
	CDK1_HUMAN	CDK1	5.6464	5.67914	5.54936	5.89312	5.88791	5.8884
	DUS12_HUMAN	DUSP12	4.85248	5.2194	5.1607	5.36099	5.40198	5.33205
	SPRC_HUMAN	SPARC	5.68234	5.65587	5.71695	5.94871	5.95604	5.9363
	VATB2_HUMAN	ATP6V1B2	5.55182	5.552	5.54468	5.82686	5.79997	5.80392
	CIP4_HUMAN	TRIP10	4.90108	4.93558	4.78421	5.10734	5.13802	5.16957
	PEA15_HUMAN	PEA15	5.78421	5.79186	5.78085	6.0322	6.04969	6.056
	UFO_HUMAN	AXL	5.67608	5.72663	5.69952	5.95573	5.95191	5.9734
	PLAK_HUMAN	JUP	5.72671	5.72224	5.72774	5.99065	5.98017	5.98246
	DTX3L_HUMAN	DTX3L	5.36944	5.37839	5.3617	5.64883	5.62057	5.61462
	RAB35_HUMAN	RAB35	7.12828	7.07377	7.07436	7.35162	7.34445	7.3563
	FERM1_HUMAN	FERMT1	5.90456	5.94103	5.91305	6.1807	6.17023	6.18113
	S52A2_HUMAN	SLC52A2	5.07069	5.03751	5.04802	5.28897	5.29998	5.33517
	BAX_HUMAN	BAX	5.93326	5.85742	5.86981	6.141	6.1324	6.15819
	GOGA7_HUMAN	GOLGA7	5.97379	5.93231	5.97879	6.22144	6.21337	6.21902
	LAMP1_HUMAN	LAMP1	6.43906	6.4314	6.38979	6.68409	6.66488	6.67947
	ARHG7_HUMAN	ARHGEF7	5.20002	5.34606	5.38218	5.57115	5.57179	5.56892
	PUR2_HUMAN	GART	5.90133	5.79381	5.83699	6.08629	6.09791	6.10664
	VPS36_HUMAN	VPS36	5.06705	4.94276	4.95732	5.23433	5.23726	5.25766
	CSN6_HUMAN	COPS6	4.94228	4.71437	4.95923	5.13447	5.13253	5.14051
	TENS3_HUMAN	TNS3	5.26543	5.40378	5.35797	5.58423	5.59993	5.60486
	RINI_HUMAN	RNH1	5.94301	5.95105	5.86658	6.1789	6.16378	6.17164
	S35B2_HUMAN	SLC35B2	5.69804	5.75839	5.70378	5.97251	5.94418	5.99353
	RS24_HUMAN	RPS24	6.12467	5.68865	5.78822	6.17993	6.14331	6.15111
	SH3G1_HUMAN	SH3GL1	6.06973	6.13277	6.09735	6.34535	6.33158	6.36915
	FMNL1_HUMAN	FMNL1	5.34081	5.34178	5.28127	5.57596	5.5636	5.57134
	EPHB4_HUMAN	EPHB4	5.6067	5.6942	5.65327	5.8967	5.89453	5.90867
	EF1A1_HUMAN	EEF1A1	7.48252	7.4505	7.44524	7.70335	7.69898	7.71793
	ANXA4_HUMAN	ANXA4	6.12096	6.1944	6.14843	6.40956	6.39698	6.40032
	YLAT2_HUMAN	SLC7A6	5.82744	5.91893	5.91997	6.1303	6.15151	6.13005
	RAB5C_HUMAN	RAB5C	6.69395	6.6371	6.61868	6.89257	6.88403	6.9151
	ITIH1_HUMAN	ITIH1	6.02339	5.91328	5.81363	6.16588	6.15437	6.19142
	TAGL2_HUMAN	TAGLN2	6.53791	6.54209	6.56671	6.79133	6.79283	6.79868
	MYO1B_HUMAN	MYO1B	6.19419	6.1326	6.12882	6.40459	6.39745	6.39095
	SPNXB_HUMAN	SPANXB1	6.06277	6.08171	6.12227	6.33341	6.33444	6.33385
	PLCB4_HUMAN	PLCB4	4.94099	5.02577	5.14843	5.30554	5.27057	5.28994
	SMUF2_HUMAN	SMURF2	5.12783	5.21627	5.19483	5.42048	5.43076	5.41631
	SCRB1_HUMAN	SCARB1	6.4006	6.41578	6.398	6.65158	6.65642	6.62995
	ITA6_HUMAN	ITGA6	6.48547	6.56273	6.55316	6.7754	6.77476	6.77879
	NHRF2_HUMAN	SLC9A3R2	5.97759	5.99855	6.03195	6.25546	6.24334	6.23353
	RAP1B_HUMAN	RAP1B	6.93084	6.95533	6.88765	7.17867	7.13196	7.18401
	KDSR_HUMAN	KDSR	5.44326	5.40904	5.37926	5.64215	5.62462	5.6834
	YTHD3_HUMAN	YTHDF3	4.92181	5.14459	5.21102	5.36348	5.33184	5.34906
	DNJC7_HUMAN	DNAJC7	5.88333	5.95598	5.94192	6.18706	6.15201	6.16195
	LRC57_HUMAN	LRRC57	5.78936	5.69657	5.73207	5.98566	5.95367	5.99725
	HS90A_HUMAN	HSP90AA1	6.62817	6.66871	6.67448	6.91652	6.89854	6.87047
	RAB8A_HUMAN	RAB8A	6.23113	6.25515	6.25821	6.48765	6.49136	6.47902
	KAD1_HUMAN	AK1	5.33939	5.34089	5.43866	5.64776	5.61536	5.57294
	TRI25_HUMAN	TRIM25	4.95716	5.19771	5.0216	5.29424	5.34978	5.27691
	KLC2_HUMAN	KLC2	5.22692	5.23075	5.26851	5.49752	5.46194	5.47679
	ABI1_HUMAN	ABI1	5.77192	5.64138	5.72634	5.95948	5.94653	5.95278
	COTL1_HUMAN	COTL1	5.99254	5.94996	6.04348	6.23313	6.23989	6.22537
	SPD2B_HUMAN	SH3PXD2B	5.25692	5.15208	5.14595	5.428	5.41444	5.42884
	PLPP2_HUMAN	PLPP2	5.49149	5.53419	5.51124	5.73433	5.74731	5.76313
	TANC1_HUMAN	TANC1	4.3605	4.50539	4.2421	4.63409	4.57136	4.64491
	DAF_HUMAN	CD55	5.71536	5.69311	5.65076	5.91785	5.94552	5.90243
	PSMD8_HUMAN	PSMD8	5.52582	5.53446	5.51028	5.76693	5.7298	5.7772
	COCA1_HUMAN	COL12A1	5.86946	5.8962	5.89127	6.12449	6.1241	6.11306
	MRCKB_HUMAN	CDC42BPB	6.39008	6.3812	6.36839	6.60431	6.62634	6.61253
	TR10A_HUMAN	TNFRSF10A	5.50551	5.70066	5.48323	5.78999	5.8137	5.82294
	TMM51_HUMAN	TMEM51	5.06241	5.18059	5.09422	5.335	5.36692	5.34663
	NF1_HUMAN	NF1	5.1166	5.2419	5.26012	5.45186	5.43201	5.44991
	CAP1_HUMAN	CAP1	6.19413	6.19416	6.20018	6.43785	6.42913	6.41899
	EMIL1_HUMAN	EMILIN1	5.14151	5.32255	5.30115	5.49101	5.49735	5.49489
	GBG10_HUMAN	GNG10	5.9689	5.77897	5.72444	6.06797	6.03109	6.10237
	CEP55_HUMAN	CEP55	5.47866	5.46051	5.61936	5.75847	5.74284	5.76753
	SPB6_HUMAN	SERPINB6	5.43073	5.23407	5.30109	5.54138	5.57891	5.56051
	EP15R_HUMAN	EPS15L1	5.78631	5.71242	5.65524	5.94581	5.95402	5.95616
	DAG1_HUMAN	DAG1	5.83796	5.76555	5.87551	6.06568	6.05307	6.05889
	S4A7_HUMAN	SLC4A7	5.97284	5.97582	5.96159	6.2048	6.19658	6.19492
	C2D1A_HUMAN	CC2D1A	5.38557	5.42393	5.45662	5.66014	5.66058	5.62817
	PDLI5_HUMAN	PDLIM5	5.22561	5.11961	5.27635	5.44008	5.39536	5.47729
	TPIS_HUMAN	TPI1	6.48833	6.46845	6.47198	6.68472	6.70043	6.72339
	NRP2_HUMAN	NRP2	6.11695	6.12263	6.09791	6.3587	6.32643	6.33224
	LFG3_HUMAN	TMBIM1	5.78586	5.79957	5.78289	6.01084	6.02359	6.01336
	CLDN1_HUMAN	CLDND1	5.59611	5.93248	5.88757	6.08524	6.01467	6.06107
	EHD1_HUMAN	EHD1	6.54955	6.54995	6.56691	6.79156	6.76626	6.78443
	DHB12_HUMAN	HSD17B12	5.46401	5.45013	5.53524	5.70523	5.69904	5.7246
	CAPZB_HUMAN	CAPZB	6.04984	6.03979	6.02726	6.27179	6.25275	6.26579
	ZA2G_HUMAN	AZGP1	5.95865	5.91144	5.86254	6.14021	6.13044	6.14049
	TICN1_HUMAN	SPOCK1	5.34277	5.37447	5.32715	5.56587	5.57215	5.57925
	CALM1_HUMAN;CALM2_HUMAN;CALM3_HUMAN	CALM1;CALM2;CALM3	7.26881	7.28336	7.29284	7.50246	7.50967	7.50472
	CXAR_HUMAN	CXADR	5.58007	5.64079	5.62141	5.85039	5.829	5.83566
	PDGFC_HUMAN	PDGFC	6.03548	6.00514	5.95323	6.22764	6.19957	6.23852
	CRKL_HUMAN	CRKL	5.40756	5.47207	5.47165	5.65524	5.70241	5.65618
	ITA3_HUMAN	ITGA3	7.12355	7.16052	7.17597	7.37595	7.37171	7.37444
	AT1B1_HUMAN	ATP1B1	6.94314	6.96564	6.98507	7.18433	7.19043	7.17966
	HGS_HUMAN	HGS	5.5024	5.71014	5.48034	5.79696	5.80094	5.78931
	RPN1_HUMAN	RPN1	5.63083	5.55012	5.53008	5.81832	5.78979	5.76191
	SEM4C_HUMAN	SEMA4C	5.10371	5.11349	5.06258	5.31695	5.31017	5.30834
	TMA7_HUMAN	TMA7	5.59075	5.50829	5.58727	5.79601	5.7568	5.78526
	CD70_HUMAN	CD70	6.48562	6.61544	6.6045	6.78664	6.78625	6.78999
	DNSL1_HUMAN	DNASE1L1	5.50984	5.60269	5.52055	5.75811	5.75872	5.76041
	PSA2_HUMAN	PSMA2	5.56369	5.61843	5.67133	5.82848	5.86338	5.80345
	SH3K1_HUMAN	SH3KBP1	5.24438	5.21585	5.29384	5.48959	5.45207	5.45222
	SMAD3_HUMAN	SMAD3	5.68357	5.6699	5.68212	5.89844	5.89382	5.88051
	SNF8_HUMAN	SNF8	5.48669	5.3739	5.41104	5.66482	5.65489	5.59188
	PSB4_HUMAN	PSMB4	5.83605	5.87918	5.90437	6.09676	6.07474	6.08441
	CDK16_HUMAN;CDK17_HUMAN;CDK18_HUMAN	CDK16;CDK17;CDK18	4.89219	5.08835	4.93027	5.17734	5.18026	5.20888
	PI4KA_HUMAN	PI4KA	5.38553	5.40611	5.44069	5.6184	5.61488	5.63089
	TXD17_HUMAN	TXNDC17	6.15254	6.41652	6.29183	6.49864	6.54337	6.48176
	RS7_HUMAN	RPS7	5.85849	5.76183	5.67064	5.98424	5.95684	5.99425
	FA5_HUMAN	F5	7.038	7.02506	7.01157	7.23103	7.24328	7.22524
	G3P_HUMAN	GAPDH	6.92367	6.91268	6.90317	7.11607	7.11716	7.13082
	PTX3_HUMAN	PTX3	6.51744	6.49548	6.51621	6.73843	6.69129	6.72035
	FETA_HUMAN	AFP	5.67183	5.67655	5.67189	5.87398	5.8856	5.88142
	RAN_HUMAN	RAN	6.80074	6.76768	6.78998	6.98633	6.98298	7.00784
	TBC24_HUMAN	TBC1D24	5.75956	5.62907	5.6665	5.91407	5.90307	5.86061
	RAI3_HUMAN	GPRC5A	6.60569	6.69314	6.65572	6.84738	6.85288	6.87171
	GLU2B_HUMAN	PRKCSH	5.5245	5.57782	5.57077	5.75922	5.76305	5.76582
	EXOC8_HUMAN	EXOC8	4.94967	5.08033	5.0375	5.27236	5.20212	5.20723
	FZD7_HUMAN	FZD7	5.54433	5.56691	5.56536	5.76194	5.76543	5.75469
	AAKG1_HUMAN	PRKAG1	6.0023	5.99377	5.97122	6.19785	6.20005	6.17434
	COPE_HUMAN	COPE	5.44187	5.39708	5.54127	5.69631	5.64463	5.65504
	ARGI1_HUMAN	ARG1	5.36224	5.23871	5.24087	5.5111	5.48015	5.46515
	CD166_HUMAN	ALCAM	6.21191	6.27485	6.27994	6.45439	6.45737	6.46194
	CPNE8_HUMAN	CPNE8	5.70551	5.706	5.67996	5.90146	5.89933	5.89419
	TTLL6_HUMAN	TTLL6	7.08674	7.16918	7.09153	7.32506	7.33301	7.29617
	IF4H_HUMAN	EIF4H	5.45052	5.45967	5.39222	5.63089	5.62912	5.6478
	STK26_HUMAN	STK26	5.71962	5.907	5.72491	5.99686	5.9887	5.99573
	KC1G3_HUMAN	CSNK1G3	5.80092	5.71342	5.67259	5.91132	5.92665	5.95993
	CADM1_HUMAN	CADM1	6.12813	6.0841	6.0824	6.30361	6.29324	6.29772
	SH3B4_HUMAN	SH3BP4	5.55754	5.61724	5.50376	5.76918	5.74452	5.76821
	ARL1_HUMAN	ARL1	5.32188	5.3862	5.28637	5.5803	5.4728	5.53676
	PSD11_HUMAN	PSMD11	5.88697	5.88778	5.89121	6.09115	6.09298	6.07568
	SNTB2_HUMAN	SNTB2	5.89594	5.58571	5.62241	5.94649	5.90535	5.9128
	ADA10_HUMAN	ADAM10	6.5072	6.51316	6.51167	6.69869	6.70902	6.71565
	FZD6_HUMAN	FZD6	5.68036	5.68979	5.69991	5.89914	5.88392	5.87809
	VGF_HUMAN	VGF	6.11508	6.1088	6.06883	6.29395	6.30682	6.28226
	EPHB2_HUMAN	EPHB2	5.96056	5.99271	5.9212	6.14049	6.1545	6.1692
	PDLI4_HUMAN	PDLIM4	5.49207	5.38738	5.48419	5.65041	5.66206	5.64375
	G6PD_HUMAN	G6PD	6.38481	6.37979	6.39003	6.5835	6.58894	6.56522
	U2AF1_HUMAN	U2AF1	5.27319	5.23681	5.29554	5.48365	5.46334	5.44084
	DREB_HUMAN	DBN1	5.58782	5.63798	5.7015	5.84237	5.84325	5.82953
	EFR3A_HUMAN	EFR3A	5.35065	5.26878	5.17267	5.48541	5.44687	5.45463
	CDCP1_HUMAN	CDCP1	5.94792	5.92291	5.87968	6.09674	6.10971	6.12399
	BOLA2_HUMAN	BOLA2B	6.04986	6.05052	6.01992	6.23217	6.23644	6.22809
	NED4L_HUMAN	NEDD4L	6.34915	6.42117	6.34168	6.57313	6.58015	6.53766
	ITB5_HUMAN	ITGB5	6.1495	6.1336	6.13801	6.33201	6.31469	6.34754
	CHM4A_HUMAN	CHMP4A	5.68389	5.71058	5.68959	5.8792	5.89026	5.8871
	ARRD1_HUMAN	ARRDC1	6.11756	6.18547	6.01313	6.29467	6.31493	6.29505
	FZD2_HUMAN	FZD2	5.597	5.56273	5.63308	5.79517	5.78992	5.78115
	2AAA_HUMAN	PPP2R1A	6.12783	6.05177	6.02584	6.26356	6.26619	6.2526
	TMM43_HUMAN	TMEM43	5.75565	5.36776	5.55203	5.77581	5.80425	5.74998
	PHAG1_HUMAN	PAG1	5.00443	5.08938	5.08805	5.26655	5.23884	5.2484
	CD2AP_HUMAN	CD2AP	5.21756	5.16145	4.84376	5.2911	5.27362	5.30822
	CNOT1_HUMAN	CNOT1	6.06117	5.81657	5.8265	5.93029	6.23553	6.09799
	TMED4_HUMAN	TMED4	5.25411	5.34933	5.32622	5.52221	5.48271	5.49519
	ZO1_HUMAN	TJP1	5.7622	5.73215	5.72136	5.93381	5.92362	5.92504
	RAP1A_HUMAN	RAP1A	6.06382	6.03979	6.09078	6.27995	6.22294	6.25404
	NOTC1_HUMAN	NOTCH1	5.52467	5.62554	5.61819	5.78645	5.78123	5.76995
	PRDX2_HUMAN	PRDX2	6.07258	6.09421	6.0769	6.27399	6.27535	6.25444
	TNR3_HUMAN	LTBR	5.24396	5.18367	5.26649	5.41012	5.42537	5.42255
	PICAL_HUMAN	PICALM	5.78311	5.75617	5.76184	5.96268	5.94867	5.94958
	PLXA1_HUMAN	PLXNA1	5.88573	5.90494	5.87983	6.08457	6.07836	6.06562
	MIEN1_HUMAN	MIEN1	5.59423	5.60957	5.62279	5.81766	5.77251	5.79203
	HPLN1_HUMAN	HAPLN1	5.1754	5.09802	5.15713	5.28911	5.32771	5.36965
	HEYL_HUMAN	HEYL	5.69109	5.70764	5.71949	5.9164	5.88302	5.8738
	MTAP_HUMAN	MTAP	6.29606	6.27994	6.24593	6.4781	6.45301	6.4453
	TKFC_HUMAN	TKFC	5.04736	5.07321	5.13995	5.27548	5.26127	5.28193
	ELOC_HUMAN	ELOC	5.40361	5.46463	5.50187	5.6549	5.6441	5.62699
	TPM3_HUMAN	TPM3	6.16062	6.09848	6.14515	6.34326	6.30682	6.30494
	MEAK7_HUMAN	MEAK7	6.12038	6.13797	6.13165	6.3246	6.31143	6.30313
	SC5A6_HUMAN	SLC5A6	5.88629	5.84003	5.86497	6.05201	6.02873	6.05718
	TRFL_HUMAN	LTF	6.9289	6.93586	6.97037	7.1353	7.11973	7.1256
	AT2C1_HUMAN	ATP2C1	5.69157	5.70817	5.69737	5.88279	5.87649	5.88192
	ARHG2_HUMAN	ARHGEF2	5.60553	5.61961	5.57597	5.7831	5.77231	5.7904
	PROF1_HUMAN	PFN1	7.08251	7.0922	7.17041	7.30647	7.30172	7.28571
	RL28_HUMAN	RPL28	6.41442	6.40442	6.39362	6.59436	6.57537	6.58485
	ABC3C_HUMAN	APOBEC3C	4.58317	4.54383	4.36904	4.69394	4.67009	4.69949
	NEDD8_HUMAN	NEDD8	5.91994	5.92498	5.92873	6.11646	6.10883	6.08605
	PSA5_HUMAN	PSMA5	6.0229	5.89858	5.85878	6.11822	6.12071	6.09621
	ITA2_HUMAN	ITGA2	6.24128	6.29144	6.29312	6.42508	6.47722	6.45993
	WASF2_HUMAN	WASF2	5.68155	5.74989	5.75848	5.91479	5.91796	5.89679
	NP1L4_HUMAN	NAP1L4	5.31615	5.35037	5.26576	5.48681	5.49787	5.48541
	AMBP_HUMAN	AMBP	6.22487	6.22908	6.16494	6.40776	6.38046	6.36509
	KIF14_HUMAN	KIF14	5.34527	5.32097	5.28813	5.48994	5.48312	5.5142
	ZPR1_HUMAN	ZPR1	5.16678	5.64307	5.34102	5.61429	5.60598	5.59819
	PP1B_HUMAN	PPP1CB	6.22964	5.94516	5.87681	6.21449	6.24389	6.20766
	ANXA6_HUMAN	ANXA6	6.68834	6.71196	6.70803	6.88494	6.875	6.87668
	JAM3_HUMAN	JAM3	6.41299	6.32571	6.37979	6.52537	6.54446	6.57749
	DSG1_HUMAN	DSG1	5.68194	5.70801	5.70121	5.89158	5.86137	5.86367
	SHPS1_HUMAN	SIRPA	5.21345	5.04805	5.17015	5.30782	5.33565	5.32959
	MIF_HUMAN	MIF	7.04385	7.05007	7.05073	7.21874	7.23393	7.21638
	SF3B4_HUMAN	SF3B4	4.7997	4.94332	4.71259	5.02798	5.00084	4.98137
	CD59_HUMAN	CD59	7.09962	7.11487	7.12246	7.29076	7.2767	7.29297
	ILK_HUMAN	ILK	5.81495	5.67859	5.76272	5.92022	5.93271	5.93715
	EPHA3_HUMAN	EPHA3	5.16405	5.12385	5.093	5.32737	5.30085	5.27492
	K1C14_HUMAN	KRT14	6.33131	6.33082	6.2089	6.45427	6.47423	6.47364
	1433S_HUMAN	SFN	5.69391	5.76397	5.72108	5.89906	5.90792	5.89455
	RL35A_HUMAN	RPL35A	5.32525	5.31507	5.34573	5.51537	5.49563	5.4948
	ES8L2_HUMAN	EPS8L2	5.40712	5.41359	5.40721	5.56894	5.57756	5.59825
	GGCT_HUMAN	GGCT	5.62534	5.64973	5.64795	5.82436	5.81013	5.80405
	SERC5_HUMAN	SERINC5	5.89877	5.88345	5.92953	6.10481	6.06008	6.05835
	PSB1_HUMAN	PSMB1	6.11006	6.07882	6.09367	6.26741	6.26093	6.26373
	NFKB2_HUMAN	NFKB2	5.87349	5.78063	5.7306	5.96936	5.9573	5.97776
	PAK2_HUMAN	PAK2	5.57746	5.62016	5.63319	5.80742	5.7589	5.77251
	SPY4_HUMAN	SPRY4	5.43411	5.54326	5.5719	5.65423	5.72168	5.68995
	OPTN_HUMAN	OPTN	4.68481	4.54462	4.77326	4.857	4.78748	4.88293
	RL36_HUMAN	RPL36	5.45756	5.5144	5.57419	5.6659	5.69124	5.69648
	RUXGL_HUMAN;RUXG_HUMAN	SNRPG;SNRPGP15	5.85857	5.89113	6.02852	6.07982	6.10983	6.10569
	DNJC2_HUMAN	DNAJC2	5.27249	5.16994	5.25033	5.40946	5.40068	5.3826
	CD81_HUMAN	CD81	7.1143	7.1494	7.16047	7.32149	7.30042	7.2963
	CA2D1_HUMAN	CACNA2D1	6.10099	6.23795	6.09166	6.32699	6.30407	6.30572
	DEST_HUMAN	DSTN	6.4461	6.42062	6.44583	6.60212	6.60032	6.60102
	UBA1_HUMAN	UBA1	6.4903	6.34713	6.36399	6.55581	6.56955	6.57972
	SCRN1_HUMAN	SCRN1	5.97462	5.93307	5.89736	6.08414	6.11711	6.09542
	NOLC1_HUMAN	NOLC1	5.0335	4.96027	4.93045	5.16135	5.12428	5.13215
	EF1D_HUMAN	EEF1D	5.61666	5.58352	5.58366	5.76539	5.75122	5.75428
	AGM1_HUMAN	PGM3	5.37754	5.37524	5.3008	5.4871	5.5281	5.52705
	NOTC2_HUMAN	NOTCH2	6.03394	6.03569	6.00408	6.18723	6.1852	6.18728
	AT2B1_HUMAN	ATP2B1	6.6258	6.60146	6.6029	6.77728	6.75967	6.77687
	EPHB1_HUMAN	EPHB1	6.21864	6.2399	6.21931	6.38878	6.37287	6.39951
	DNJB6_HUMAN	DNAJB6	5.46104	5.43995	5.52067	5.57746	5.68157	5.64354
	LAT1_HUMAN	SLC7A5	7.50656	7.52045	7.5125	7.67956	7.6706	7.67184
	TETN_HUMAN	CLEC3B	5.72829	5.73962	5.81745	5.91816	5.93102	5.92396
	CSRP1_HUMAN	CSRP1	5.4192	5.35856	5.14065	5.47038	5.46423	5.51081
	NPTN_HUMAN	NPTN	6.80438	6.79673	6.85944	6.98185	6.98511	6.97785
	RAB10_HUMAN	RAB10	6.26588	6.30728	6.30481	6.44631	6.43049	6.48229
	MVP_HUMAN	MVP	6.96564	7.0187	6.96729	7.1395	7.14452	7.15065
	GPC5B_HUMAN	GPRC5B	5.77063	5.80068	5.88938	5.99132	5.99176	5.964
	RTN3_HUMAN	RTN3	5.99553	5.86109	5.99969	6.10529	6.12679	6.10877
	UB2L3_HUMAN	UBE2L3	5.68874	5.64114	5.70125	5.86232	5.81702	5.82345
	S29A1_HUMAN	SLC29A1	6.01241	5.92767	5.91251	6.13187	6.10033	6.0967
	PRS8_HUMAN	PSMC5	6.26005	6.11406	6.21511	6.35817	6.35348	6.36013
	NIT1_HUMAN	NIT1	5.17352	4.97418	4.7987	5.14942	5.17824	5.1676
	YKT6_HUMAN	YKT6	5.91163	5.91518	5.88833	6.05954	6.07894	6.04497
	SPB8_HUMAN	SERPINB8	5.44198	5.3788	5.33824	5.51838	5.5513	5.56063
	YIF1B_HUMAN	YIF1B	5.49896	5.54944	5.50234	5.70543	5.64469	5.66618
	S38A2_HUMAN	SLC38A2	6.15229	6.16316	6.11967	6.29271	6.30281	6.3061
	CASPE_HUMAN	CASP14	5.65371	5.64914	5.53929	5.80074	5.72225	5.7878
	SPR2D_HUMAN	SPRR2D	5.54218	5.59118	5.6759	5.76183	5.75432	5.76619
	BRK1_HUMAN	BRK1	6.04743	6.05232	5.91199	6.16955	6.14727	6.17059
	OAT_HUMAN	OAT	5.28767	5.03016	4.94524	5.25225	5.27992	5.26776
	FILA2_HUMAN	FLG2	5.28598	5.31149	5.21656	5.41758	5.42231	5.43939
	PAAF1_HUMAN	PAAF1	5.75972	5.53489	5.56332	5.84411	5.76401	5.73858
	MT2_HUMAN	MT2A	5.28977	5.30429	5.34847	5.45995	5.45375	5.48911
	KTN1_HUMAN	KTN1	4.5981	4.78809	4.75791	4.99418	4.75863	4.83808
	OCC1_HUMAN	OCC1	5.93442	5.91707	5.92697	6.07465	6.09949	6.06092
	FLOT1_HUMAN	FLOT1	5.71288	5.68633	5.6913	5.83503	5.86163	5.85063
	F10A1_HUMAN	ST13	6.66922	6.63533	6.67197	6.8049	6.81609	6.81155
	CLCA_HUMAN	CLTA	6.85418	6.83671	6.86061	7.01937	7.00371	6.98145
	ZYX_HUMAN	ZYX	5.56885	5.54875	5.3853	5.646	5.6655	5.66348
	TM109_HUMAN	TMEM109	5.94194	5.91032	5.99123	6.10176	6.10162	6.09373
	TBB6_HUMAN	TUBB6	6.25982	6.21543	6.31012	6.39996	6.41564	6.42424
	A2AP_HUMAN	SERPINF2	5.78164	5.85235	5.93058	6.0612	5.99458	5.9634
	S39AA_HUMAN	SLC39A10	6.28592	6.29476	6.32497	6.4615	6.44947	6.44116
	CF163_HUMAN	C6orf163	5.43204	5.41203	5.39786	5.62831	5.53494	5.5158
	KCTD3_HUMAN	KCTD3	5.04215	5.13956	5.04314	5.23293	5.23862	5.20312
	RB11B_HUMAN	RAB11B	6.72309	6.73887	6.74435	6.87973	6.88429	6.88583
	GSLG1_HUMAN	GLG1	5.62138	5.58195	5.5746	5.7321	5.72718	5.7625
	CDIPT_HUMAN	CDIPT	5.44535	5.43592	5.42346	5.59864	5.56922	5.57955
	UBP5_HUMAN	USP5	5.98796	5.97339	6.0041	6.15084	6.12915	6.12703
	ITB1_HUMAN	ITGB1	7.24776	7.28268	7.29599	7.42721	7.41185	7.42863
	NTPCR_HUMAN	NTPCR	4.92512	4.9244	5.02646	5.12838	5.09814	5.09468
	CLCB_HUMAN	CLTB	6.28668	6.3169	6.31977	6.47161	6.46288	6.42465
	TNR6_HUMAN	FAS	6.04054	6.03227	6.02299	6.18996	6.17329	6.1679
	OTUB1_HUMAN	OTUB1	5.76781	5.77064	5.80311	5.95228	5.9047	5.91662
	WASL_HUMAN	WASL	5.12192	5.03334	5.08987	5.22318	5.23031	5.22725
	BAG2_HUMAN	BAG2	5.72303	5.70256	5.60261	5.83854	5.81255	5.81274
	RL18A_HUMAN	RPL18A	5.89297	5.61974	5.63122	5.87661	5.88475	5.86657
	BACH_HUMAN	ACOT7	5.93623	5.94477	6.19989	6.19698	6.1868	6.17535
	CBPD_HUMAN	CPD	6.00387	6.05509	6.01868	6.17028	6.16643	6.16461
	IL1AP_HUMAN	IL1RAP	5.64351	5.69008	5.7201	5.8907	5.69716	5.86548
	EHD2_HUMAN	EHD2	6.07773	5.96007	6.0153	6.16749	6.1486	6.16246
	ALBU_HUMAN	ALB	8.76268	8.7687	8.77173	8.91333	8.89248	8.91289
	IQGA1_HUMAN	IQGAP1	6.53356	6.48714	6.49907	6.65392	6.63331	6.6456
	MDR1_HUMAN	ABCB1	5.67794	5.61903	5.59828	5.76179	5.78366	5.76426
	GRB2_HUMAN	GRB2	5.47101	5.45433	5.47321	5.61086	5.5835	5.61287
	JUPI1_HUMAN	JPT1	5.82136	5.82763	5.80621	5.94905	5.96782	5.94732
	NUBP1_HUMAN	NUBP1	5.11627	5.19683	5.18368	5.32299	5.28377	5.30215
	ADDA_HUMAN	ADD1	5.54879	5.60518	5.56043	5.72503	5.70126	5.69841
	ATX10_HUMAN	ATXN10	4.86113	4.93101	5.15648	5.14509	5.14731	5.12047
	MPRI_HUMAN	IGF2R	6.00337	5.96281	5.98075	6.12976	6.10396	6.12096
	RAB38_HUMAN	RAB38	5.08406	5.20522	5.07993	5.27657	5.24443	5.26658
	LMAN1_HUMAN	LMAN1	6.06594	6.12133	6.05912	6.21765	6.21378	6.22358
	ARF5_HUMAN	ARF5	6.72508	6.56454	6.47301	6.69989	6.753	6.75119
	NDKB_HUMAN	NME2	6.87861	6.90118	6.91236	7.02951	7.02607	7.04226
	VATE1_HUMAN	ATP6V1E1	5.64907	5.74134	5.85504	5.88403	5.89186	5.89816
	ANO6_HUMAN	ANO6	5.69727	5.72524	5.68894	5.84635	5.84724	5.82113
	S20A2_HUMAN	SLC20A2	5.33266	5.40353	5.41908	5.51659	5.5151	5.53075
	C99L2_HUMAN	CD99L2	5.25971	5.37425	5.34961	5.50787	5.45692	5.4226
	MYO1E_HUMAN	MYO1E	5.72159	5.66152	5.65999	5.81969	5.82305	5.80235
	TNAP3_HUMAN	TNFAIP3	5.20493	5.24246	5.21778	5.36687	5.35124	5.34322
	1433T_HUMAN	YWHAQ	6.5672	6.58482	6.58165	6.71196	6.71509	6.70225
	LASP1_HUMAN	LASP1	6.17657	6.20049	6.20547	6.33588	6.33193	6.30922
	BMP1_HUMAN	BMP1	5.10395	5.20097	5.06576	5.26025	5.25695	5.2578
	AGRIN_HUMAN	AGRN	6.56939	6.63557	6.58679	6.7356	6.7124	6.73844
	COF1_HUMAN	CFL1	7.52697	7.57087	7.53036	7.68609	7.66463	7.66981
	MP2K1_HUMAN	MAP2K1	5.65345	5.66088	5.69272	5.80485	5.79164	5.80158
	COR1B_HUMAN	CORO1B	5.77658	5.65974	5.78569	5.87362	5.87566	5.87304
	AT11C_HUMAN	ATP11C	5.40881	5.33945	5.30405	5.49847	5.48423	5.4616
	CYFP2_HUMAN	CYFIP2	5.33957	5.13657	5.11799	5.33872	5.33611	5.34146
	EXOC3_HUMAN	EXOC3	5.17372	5.20345	4.96983	5.23848	5.25115	5.27653
	STX6_HUMAN	STX6	4.74527	5.01808	4.97626	5.06933	5.02212	5.07303
	SNX6_HUMAN	SNX6	5.33957	5.37024	5.44252	5.51115	5.51039	5.51537
	ALDR_HUMAN	AKR1B1	6.34699	6.2366	6.41782	6.45627	6.47161	6.46963
	AHSA1_HUMAN	AHSA1	5.87408	5.92181	5.93831	6.0434	6.01575	6.05357
	MTPN_HUMAN	MTPN	6.33428	6.35888	6.364	6.48154	6.4694	6.48341
	RAB6D_HUMAN	RAB6D	6.3278	6.34982	6.33812	6.45209	6.49052	6.44141
	RHOF_HUMAN	RHOF	5.6379	5.59202	5.58575	5.7391	5.7454	5.70127
	NDKA_HUMAN	NME1	6.05058	6.09775	6.09171	6.2059	6.20454	6.1998
	4EBP1_HUMAN	EIF4EBP1	5.30671	5.31745	5.28175	5.44919	5.431	5.39284
	TPM1_HUMAN	TPM1	6.18004	6.16413	6.19003	6.31695	6.30667	6.27651
	DOHH_HUMAN	DOHH	5.03855	5.24313	5.00768	5.23742	5.20938	5.24645
	GLGB_HUMAN	GBE1	5.39342	5.39636	5.21242	5.48411	5.47413	5.43076
	SAR1A_HUMAN;SAR1B_HUMAN	SAR1A;SAR1B	5.10832	5.22599	5.14028	5.31445	5.25492	5.26998
	SEM3C_HUMAN	SEMA3C	5.96002	5.92479	5.84903	6.03451	6.03661	6.02817
	IFM3_HUMAN	IFITM3	4.74532	4.53749	4.85795	4.73479	4.85671	4.94103
	MOT4_HUMAN	SLC16A3	5.57961	5.47753	5.71525	5.72573	5.73168	5.70204
	SEPT8_HUMAN	SEPTIN8	5.19083	5.14271	5.26401	5.35896	5.31114	5.28646
	HMOX1_HUMAN	HMOX1	5.33011	5.37377	5.34416	5.45969	5.46199	5.4798
	S26A6_HUMAN	SLC26A6	5.42457	5.40946	5.43599	5.52344	5.55889	5.53608
	MMP14_HUMAN	MMP14	6.71514	6.69727	6.70758	6.83309	6.8148	6.8202
	ANT3_HUMAN	SERPINC1	6.20613	6.27812	6.26133	6.36057	6.3743	6.3615
	PTPRK_HUMAN	PTPRK	5.60048	5.62386	5.61759	5.7182	5.74524	5.72564
	ACBP_HUMAN	DBI	5.83754	5.92194	5.86022	6.00477	5.99	5.97593
	TYSY_HUMAN	TYMS	5.72182	5.72046	5.65895	5.81656	5.81654	5.81762
	EVA1A_HUMAN	EVA1A	6.70862	6.72552	6.70347	6.84418	6.82454	6.8144
	DNJA1_HUMAN	DNAJA1	6.19642	6.18628	6.15246	6.29954	6.277	6.30436
	SRPRB_HUMAN	SRPRB	5.27377	5.22759	5.32399	5.38633	5.41625	5.36753
	CLCN4_HUMAN;CLCN5_HUMAN	CLCN4;CLCN5	5.59679	5.57716	5.57814	5.68915	5.69543	5.70755
	TENA_HUMAN	TNC	6.83578	6.84013	6.87076	6.9629	6.95637	6.96809
	GLOD4_HUMAN	GLOD4	5.39576	5.38771	5.44952	5.53119	5.51952	5.52458
	TINAL_HUMAN	TINAGL1	6.35241	6.40611	6.37278	6.50797	6.48131	6.48083
	IF5_HUMAN	EIF5	5.67605	5.67206	5.52269	5.75925	5.74272	5.72194
	UCHL3_HUMAN	UCHL3	5.28818	5.18883	5.30753	5.37733	5.35253	5.39923
	MACF1_HUMAN	MACF1	5.2793	5.29593	5.34471	5.43828	5.40716	5.41171
	PSA4_HUMAN	PSMA4	5.82908	5.87586	5.82235	5.96279	5.95213	5.94783
	PROF2_HUMAN	PFN2	6.06869	6.04741	6.09731	6.15606	6.18865	6.20131
	FERM2_HUMAN	FERMT2	5.48982	5.56873	5.59882	5.67259	5.6728	5.6506
	FRIH_HUMAN	FTH1	5.73582	5.89869	5.73619	5.93133	5.88423	5.90622
	RIR2B_HUMAN	RRM2B	5.36843	5.23569	5.33953	5.45933	5.41417	5.40883
	PKHO2_HUMAN	PLEKHO2	5.83365	6.00107	5.74955	5.98499	5.98897	5.97785
	MCP_HUMAN	CD46	6.04179	6.05341	6.12972	6.16932	6.20559	6.18238
	UBXN1_HUMAN	UBXN1	5.66014	5.5127	5.52321	5.79978	5.57403	5.63245
	IGF1R_HUMAN	IGF1R	5.78099	5.48801	5.70402	5.77891	5.78616	5.78336
	CALU_HUMAN	CALU	5.62858	5.63129	5.6323	5.74071	5.7413	5.73389
	SF3B5_HUMAN	SF3B5	5.1608	5.22507	5.17732	5.31307	5.28071	5.29314
	BCAT1_HUMAN	BCAT1	5.19528	5.22633	5.21857	5.30963	5.40445	5.2305
	S38A1_HUMAN	SLC38A1	6.2822	6.31356	6.26635	6.39039	6.39432	6.39756
	MBLC2_HUMAN	MBLAC2	5.40269	5.45148	5.46506	5.55155	5.54989	5.5362
	ARL2_HUMAN	ARL2	5.29406	5.32273	5.3058	5.3865	5.43029	5.42042
	KCY_HUMAN	CMPK1	5.69282	5.74852	5.73826	5.83263	5.8339	5.83015
	MARE2_HUMAN	MAPRE2	5.52366	5.46777	5.45146	5.56924	5.58543	5.60481
	LIMS1_HUMAN	LIMS1	5.35461	5.39728	5.39553	5.44948	5.49522	5.51501
	CD320_HUMAN	CD320	5.01851	4.97973	5.12167	5.19474	5.11256	5.13248
	AP2B1_HUMAN	AP2B1	6.41347	6.28979	6.27679	6.43966	6.44477	6.41951
	PTN1_HUMAN	PTPN1	5.37424	5.32947	5.40152	5.49528	5.45193	5.47008
	TLN1_HUMAN	TLN1	5.96618	5.92507	5.89786	6.02803	6.04355	6.02829
	NUD10_HUMAN;NUD11_HUMAN;NUD4B_HUMAN;NUDT4_HUMAN	NUDT10;NUDT11;NUDT4;NUDT4B	5.11569	5.184	5.26617	5.28269	5.30078	5.30234
	KPCI_HUMAN	PRKCI	4.84032	4.92192	4.81128	4.85251	4.96986	5.04379
	NCS1_HUMAN	NCS1	5.89909	5.90138	5.86717	6.00659	5.99479	5.97213
	STIP1_HUMAN	STIP1	6.33887	6.3784	6.35177	6.45924	6.4591	6.45683
	KI18A_HUMAN;KI18B_HUMAN	KIF18A;KIF18B	5.47159	5.54703	5.5306	5.59813	5.63279	5.62618
	SV2A_HUMAN	SV2A	5.5624	5.79891	5.6712	5.77237	5.78938	5.80677
	RRAS_HUMAN	RRAS	6.08576	6.09794	6.02762	6.16309	6.17408	6.17921
	MDHC_HUMAN	MDH1	5.75191	5.79194	5.75775	5.88161	5.85461	5.86744
	TWF1_HUMAN	TWF1	5.80708	5.79672	5.95648	5.96535	5.95554	5.95811
	ACTG_HUMAN	ACTG1	6.26664	6.38245	6.5118	6.62887	6.27619	6.51881
	GOLM2_HUMAN	GOLM2	5.53139	5.43624	5.47356	5.5852	5.59945	5.55948
	KPCA_HUMAN	PRKCA	5.39555	5.33117	5.32343	5.46493	5.42828	5.45678
	GDIB_HUMAN	GDI2	6.42016	6.43955	6.47044	6.54451	6.53557	6.54822
	AT2A2_HUMAN	ATP2A2	5.6945	5.67844	5.66887	5.78294	5.77752	5.77581
	MRP4_HUMAN	ABCC4	5.75484	5.68542	5.69766	5.81829	5.8002	5.81619
	SERC_HUMAN	PSAT1	5.59389	5.60746	5.6297	5.71855	5.68647	5.71511
	MYL6_HUMAN	MYL6	6.59471	6.61702	6.63791	6.724	6.70454	6.71039
	RS16_HUMAN	RPS16	6.10053	6.07867	6.17503	6.20834	6.21984	6.21918
	OSBP1_HUMAN	OSBP	5.73329	5.87367	5.72151	5.8809	5.87616	5.8743
	RWDD4_HUMAN	RWDD4	5.03237	5.04738	5.07713	5.13336	5.17987	5.12798
	PRDX1_HUMAN	PRDX1	7.07353	7.06741	7.10368	7.16942	7.1796	7.17859
	TEBP_HUMAN	PTGES3	5.64272	5.73645	5.58827	5.7503	5.77438	5.73683
	PPIA_HUMAN	PPIA	6.83409	6.9319	6.92585	7.00015	6.98362	6.9963
	CYTM1_HUMAN	CYSTM1	6.22724	6.18411	6.23119	6.30286	6.30334	6.31906
	TMED9_HUMAN	TMED9	5.74789	5.59157	5.50791	5.6203	5.78526	5.74138
	AHNK2_HUMAN	AHNAK2	5.99394	5.87367	5.90657	5.93853	6.21504	5.80592
	PIPNA_HUMAN	PITPNA	4.99413	5.11429	5.08657	5.13487	5.18246	5.16391
	PAXI_HUMAN	PXN	5.33469	5.39356	5.3562	5.46364	5.43309	5.46747
	BAG3_HUMAN	BAG3	5.60374	5.5011	5.54019	5.64626	5.64527	5.6334
	DCXR_HUMAN	DCXR	5.38442	5.44657	5.42828	5.51427	5.49967	5.521
	A2MG_HUMAN	A2M	7.69337	7.67385	7.6348	7.77144	7.77078	7.73437
	TNR16_HUMAN	NGFR	6.03719	6.042	6.08691	6.12915	6.15751	6.15408
	UB2V2_HUMAN	UBE2V2	6.23986	6.12303	6.22257	6.29526	6.29677	6.27434
	HLAH_HUMAN	HLA-H	5.98377	5.90112	5.95463	6.02552	6.03939	6.04894
	RAB4A_HUMAN	RAB4A	5.36693	5.32049	5.37032	5.46017	5.42079	5.44621
	PFD4_HUMAN	PFDN4	5.48983	5.52358	5.4628	5.57455	5.58765	5.58421
	FIBP_HUMAN	FIBP	5.27114	5.2295	5.31352	5.37002	5.38257	5.33107
	FKB1A_HUMAN	FKBP1A	7.07197	6.98836	6.87051	7.08832	7.05914	7.06975
	BIP_HUMAN	HSPA5	6.12057	6.06636	6.10907	6.18747	6.18443	6.18943
	PYGM_HUMAN	PYGM	5.3478	5.28804	5.30774	5.40241	5.41663	5.38943
	S43A3_HUMAN	SLC43A3	6.81613	6.82347	6.77708	6.89985	6.87912	6.90159
	APT_HUMAN	APRT	6.02904	5.99832	5.95114	6.08227	6.08579	6.07478
	LSM4_HUMAN	LSM4	4.89931	4.89022	4.91633	4.9632	4.95115	5.04368
	LRC8A_HUMAN	LRRC8A	5.50606	5.37796	5.45843	5.53946	5.52039	5.54805
	PBDC1_HUMAN	PBDC1	5.15407	5.13647	5.09403	5.19387	5.19065	5.25545
	CDK5_HUMAN	CDK5	5.10217	5.17852	5.13373	5.20398	5.23256	5.23673
	ADA15_HUMAN	ADAM15	5.94873	5.97032	5.84988	5.99629	6.01769	6.017
	ERF3A_HUMAN	GSPT1	6.28326	6.13157	6.18264	6.27838	6.29322	6.29278
	EFHD2_HUMAN	EFHD2	5.88442	5.89344	5.90143	5.97314	5.97879	5.98009
	RPN2_HUMAN	RPN2	5.53609	5.21505	4.80513	5.3825	5.35544	5.3537
	PP1G_HUMAN	PPP1CC	5.98856	5.99566	5.98889	6.06233	6.05751	6.09838
	GLRX3_HUMAN	GLRX3	6.21504	6.18871	6.17162	6.29768	6.25419	6.26961
	C42S1_HUMAN	CDC42SE1	5.99403	5.94216	5.93043	6.0136	6.04964	6.04961
	AMPL_HUMAN	LAP3	5.79382	5.74991	5.74077	5.84758	5.85107	5.83048
	CC50A_HUMAN	TMEM30A	5.8356	5.90187	5.80831	5.95113	5.93966	5.90023
	IGSF3_HUMAN	IGSF3	6.07073	6.09507	6.05676	6.20571	6.15799	6.09393
	TR112_HUMAN	TRMT112	5.59827	5.82793	5.64058	5.78575	5.78085	5.77685
	AAPK1_HUMAN	PRKAA1	5.68586	5.66125	5.69141	5.74789	5.77826	5.75013
	SNG2_HUMAN	SYNGR2	5.78915	5.88007	5.86615	5.90718	5.94084	5.92889
	COPD_HUMAN	ARCN1	5.53137	5.56682	5.54189	5.62051	5.64095	5.61576

## Sheet: Fig. 2l
	Top30 Protein	w/o MGL (Log 2)				Top30 Protein	w/ MGL (Log 2)
	Protein.Names	Sample 1	Sample 2	Sample 3		Protein.Names	Sample 1	Sample 2	Sample 3
	ALBU	29.109	29.129	29.1391		ALBU	29.6	29.5	29.6
	APOA1	28.3325	28.4559	28.5192		ACTB	27.3	27.3	27.3
	FETUA	27.2015	27.2451	27.1745		APOA1	27.1	27	27
	H4	26.4957	26.4777	26.527		LG3BP	27	27	26.9
	ACTB	26.5359	26.0402	26.0132		H4	26.6	26.5	26.6
	HBB	25.7742	25.7514	25.8249		FETUA	26.6	26.5	26.5
	H2AV	25.7889	25.6782	25.791		S10A6	26.1	26.2	26.1
	LG3BP	25.7035	25.6415	25.7703		4F2	25.9	25.9	25.9
	TBA1A	25.6105	25.6732	25.3879		AT1A1	25.9	25.9	25.9
	A2MG	25.5568	25.492	25.3622		AT1B3	25.8	25.8	25.9
	CD44	25.3462	25.4216	25.1113		A2MG	25.8	25.8	25.7
	K1C9	25.2283	25.2708	25.2967		RS27A	25.7	25.7	25.6
	ANXA2	25.2086	25.1525	25.2366		EF1A1	25.6	25.6	25.6
	TBCK	25.2584	24.9753	24.9972		FPRP	25.6	25.6	25.6
	COF1	25.004	25.1499	25.0153		AAAT	25.6	25.5	25.5
	RL6	24.9901	25.0262	25.0544		LAT1	25.5	25.5	25.5
	RAC1	25.0452	24.8845	24.975		COF1	25.5	25.5	25.5
	K2C1	24.956	24.9369	25.0039		CD44	25.4	25.4	25.4
	LAT1	24.9363	24.9824	24.956		SDCB1	25.4	25.4	25.3
	4F2	24.8978	24.9792	24.9498		TBA1A	25.4	25.2	25.5
	VTNC	24.8093	25.0058	24.924		ANXA2	25.2	25.2	25.1
	S10A6	24.9142	24.9152	24.9023		HSP7C	25.1	25.1	25.1
	HS90B	24.8228	24.8781	24.9084		AMPN	25	25	25.1
	TBB5	24.967	24.76	24.6953		S10AB	25.1	25	25
	RS18	24.6463	24.9321	24.81		CALM1	24.9	24.9	24.9
	KPYM	24.8934	24.7732	24.6956		ANXA1	24.9	24.9	24.9
	EF1A1	24.8564	24.75	24.7325		KPYM	24.8	24.9	24.8
	THRB	24.9304	24.2659	24.9501		GNAI2	24.8	24.8	24.8
	SDC1	24.88	24.628	24.6447		K2C6A	24.8	24.8	24.8
	H37	24.7247	24.588	24.8189		AKA12	24.8	24.8	24.8

## Sheet: Fig. 3c
	w/o MGL	w/ MGL
ΔFL intensity (a.u)	27.21	192.225
	28.428	192.092
	27.343	191.046

## Sheet: Fig. 3e
	Concentration (ng µL-1)	ΔFL intensity (a.u)
	0	1.122	-3.517	-0.513	2.908
	25	18.651	37.754	32.581	25.491
	50	64.19	35.873	38.148	44.795
	100	89.772	81.919	88.039	96.262
	200	160.214	166.603	172.224	170.534

[truncated: 19 more sheets: Fig. 3h, Fig. 4c, Fig. 4e, Fig. 4f, Fig. 4g, Fig. 5b, Fig. 5d, Fig. 5e, Fig. 5f, Fig. 5g, Supplementary Fig. 2, Supplementary Fig. 3, Supplementary Fig. 5, Supplementary Fig. 6, Supplementary Fig. 7, Supplementary Fig. 8, Supplementary Fig. 9, Supplementary Fig. 10, Supplementary Fig. 11]
